# Supplementary material for: A photo- and cobalt-catalyzed highly selective and divergent hydrofunctionalization of 1,3-dienes with phenols
Source: Chem Sci. 2025 Feb 19;16(13):5640–50. doi: 10.1039/d5sc00438a (PMC11873908; doi:10.1039/d5sc00438a)
Supplement: SC-016-D5SC00438A-s002 [file SC-016-D5SC00438A-s002.cif]

# Supplementary Information (SI) for Chemical Science.
# This journal is © The Royal Society of Chemistry 2025

####################################################################### 
# 
# This file contains crystal structure data downloaded from the 
# Cambridge Structural Database (CSD) hosted by the Cambridge 
# Crystallographic Data Centre (CCDC).
# 
# Full information about CCDC data access policies and citation 
# guidelines are available at http://www.ccdc.cam.ac.uk/access/V1 
# 
# Audit and citation data items may have been added by the CCDC. 
# Please retain this information to preserve the provenance of 
# this file and to allow appropriate attribution of the data. 
# 
#######################################################################

data_22223
_audit_block_doi                 10.5517/ccdc.csd.cc2jxgmk
_database_code_depnum_ccdc_archive 'CCDC 2351059'
loop_
_audit_author_name
_audit_author_address
'bowen liu'
;Changchun University of Technology
China
;
_audit_update_record             
;
2024-04-25 deposited with the CCDC.	2025-02-14 downloaded from the CCDC.
;
_audit_creation_date             2024-03-25
_audit_creation_method           
;
Olex2 1.5
(compiled 2024.02.16 svn.r378c4104 for OlexSys, GUI svn.r6928)
;
_shelx_SHELXL_version_number     2018/3
_chemical_name_common            ?
_chemical_name_systematic        ?
_chemical_formula_moiety         'C22 H19 Cl O'
_chemical_formula_sum            'C22 H19 Cl O'
_chemical_formula_weight         334.82
_chemical_melting_point          ?
loop_
_atom_type_symbol
_atom_type_description
_atom_type_scat_dispersion_real
_atom_type_scat_dispersion_imag
_atom_type_scat_source
C C 0.0181 0.0091 'International Tables Vol C Tables 4.2.6.8 and 6.1.1.4'
H H 0.0000 0.0000 'International Tables Vol C Tables 4.2.6.8 and 6.1.1.4'
Cl Cl 0.3639 0.7018 'International Tables Vol C Tables 4.2.6.8 and 6.1.1.4'
O O 0.0492 0.0322 'International Tables Vol C Tables 4.2.6.8 and 6.1.1.4'

_shelx_space_group_comment       
;
The symmetry employed for this shelxl refinement is uniquely defined
by the following loop, which should always be used as a source of
symmetry information in preference to the above space-group names.
They are only intended as comments.
;
_space_group_crystal_system      orthorhombic
_space_group_IT_number           61
_space_group_name_H-M_alt        'P b c a'
_space_group_name_Hall           '-P 2ac 2ab'
loop_
_space_group_symop_operation_xyz
'x, y, z'
'-x+1/2, -y, z+1/2'
'x+1/2, -y+1/2, -z'
'-x, y+1/2, -z+1/2'
'-x, -y, -z'
'x-1/2, y, -z-1/2'
'-x-1/2, y-1/2, z'
'x, -y-1/2, z-1/2'

_cell_length_a                   11.8872(5)
_cell_length_b                   10.1609(5)
_cell_length_c                   28.5346(12)
_cell_angle_alpha                90
_cell_angle_beta                 90
_cell_angle_gamma                90
_cell_volume                     3446.5(3)
_cell_formula_units_Z            8
_cell_measurement_reflns_used    9927
_cell_measurement_temperature    298.00
_cell_measurement_theta_max      68.32
_cell_measurement_theta_min      3.10
_shelx_estimated_absorpt_T_max   0.827
_shelx_estimated_absorpt_T_min   0.797
_exptl_absorpt_coefficient_mu    1.981
_exptl_absorpt_correction_T_max  0.7531
_exptl_absorpt_correction_T_min  0.5201
_exptl_absorpt_correction_type   none
_exptl_absorpt_process_details   
;
SADABS-2016/2 (Bruker,2016/2) was used for absorption correction.
wR2(int) was 0.1504 before and 0.0871 after correction.
The Ratio of minimum to maximum transmission is 0.6906.
The \l/2 correction factor is Not present.
;
_exptl_absorpt_special_details   ?
_exptl_crystal_colour            'clear light colourless'
_exptl_crystal_colour_lustre     clear
_exptl_crystal_colour_modifier   light
_exptl_crystal_colour_primary    colourless
_exptl_crystal_density_diffrn    1.291
_exptl_crystal_density_meas      .
_exptl_crystal_density_method    ?
_exptl_crystal_description       block
_exptl_crystal_F_000             1408
_exptl_crystal_recrystallization_method ?
_exptl_crystal_size_max          0.12
_exptl_crystal_size_mid          0.11
_exptl_crystal_size_min          0.1
_exptl_transmission_factor_max   ?
_exptl_transmission_factor_min   ?
_diffrn_reflns_av_R_equivalents  0.2103
_diffrn_reflns_av_unetI/netI     0.0796
_diffrn_reflns_Laue_measured_fraction_full 0.998
_diffrn_reflns_Laue_measured_fraction_max 0.997
_diffrn_reflns_limit_h_max       13
_diffrn_reflns_limit_h_min       -14
_diffrn_reflns_limit_k_max       12
_diffrn_reflns_limit_k_min       -9
_diffrn_reflns_limit_l_max       34
_diffrn_reflns_limit_l_min       -34
_diffrn_reflns_number            25349
_diffrn_reflns_point_group_measured_fraction_full 0.998
_diffrn_reflns_point_group_measured_fraction_max 0.997
_diffrn_reflns_theta_full        67.679
_diffrn_reflns_theta_max         68.358
_diffrn_reflns_theta_min         3.097
_diffrn_ambient_temperature      298.00
_diffrn_detector_area_resol_mean ?
_diffrn_measured_fraction_theta_full 0.998
_diffrn_measured_fraction_theta_max 0.997
_diffrn_measurement_device_type  'CCD area detector'
_diffrn_measurement_method       'phi and omega scans'
_diffrn_radiation_monochromator  graphite
_diffrn_radiation_type           CuK\a
_diffrn_radiation_wavelength     1.54178
_diffrn_source                   ?
_diffrn_source_current           1.0
_diffrn_source_power             0.05
_diffrn_source_voltage           50.0
_reflns_Friedel_coverage         0.000
_reflns_Friedel_fraction_full    .
_reflns_Friedel_fraction_max     .
_reflns_number_gt                2818
_reflns_number_total             3159
_reflns_special_details          
;
 Reflections were merged by SHELXL according to the crystal
 class for the calculation of statistics and refinement.
 
 _reflns_Friedel_fraction is defined as the number of unique
 Friedel pairs measured divided by the number that would be
 possible theoretically, ignoring centric projections and
 systematic absences.
;
_reflns_threshold_expression     'I > 2\s(I)'
_computing_cell_refinement       'SAINT V8.40B (?, 2016)'
_computing_data_collection       ?
_computing_data_reduction        'SAINT V8.40B (?, 2016)'
_computing_molecular_graphics    'Olex2 1.5 (Dolomanov et al., 2009)'
_computing_publication_material  'Olex2 1.5 (Dolomanov et al., 2009)'
_computing_structure_refinement  'SHELXL 2018/3 (Sheldrick, 2015)'
_computing_structure_solution    'SHELXT 2018/2 (Sheldrick, 2018)'
_refine_diff_density_max         0.348
_refine_diff_density_min         -0.345
_refine_diff_density_rms         0.073
_refine_ls_extinction_coef       .
_refine_ls_extinction_method     none
_refine_ls_goodness_of_fit_ref   1.075
_refine_ls_hydrogen_treatment    constr
_refine_ls_matrix_type           full
_refine_ls_number_parameters     218
_refine_ls_number_reflns         3159
_refine_ls_number_restraints     0
_refine_ls_R_factor_all          0.0642
_refine_ls_R_factor_gt           0.0608
_refine_ls_restrained_S_all      1.075
_refine_ls_shift/su_max          0.001
_refine_ls_shift/su_mean         0.000
_refine_ls_structure_factor_coef Fsqd
_refine_ls_weighting_details     
'w=1/[\s^2^(Fo^2^)+(0.0975P)^2^+0.3910P] where P=(Fo^2^+2Fc^2^)/3'
_refine_ls_weighting_scheme      calc
_refine_ls_wR_factor_gt          0.1615
_refine_ls_wR_factor_ref         0.1663
_refine_special_details          ?
_olex2_refinement_description    
;
1. Fixed Uiso
 At 1.2 times of:
  All C(H) groups, All C(H,H) groups
 At 1.5 times of:
  All C(H,H,H) groups
2.a Ternary CH refined with riding coordinates:
 C00J(H00J), C00X(H00X)
2.b Secondary CH2 refined with riding coordinates:
 C00Y(H00B,H00C)
2.c Aromatic/amide H refined with riding coordinates:
 C00A(H00A), C00G(H00G), C00M(H00M), C00P(H00P), C00R(H00R), C00S(H00S),
 C010(H010), C012(H012), C013(H013), C016(H016), C017(H017), C01B(H01D)
2.d Idealised Me refined as rotating group:
 C019(H01A,H01B,H01C)
;
_atom_sites_solution_hydrogens   geom
_atom_sites_solution_primary     dual
_atom_sites_solution_secondary   ?
loop_
_atom_site_label
_atom_site_type_symbol
_atom_site_fract_x
_atom_site_fract_y
_atom_site_fract_z
_atom_site_U_iso_or_equiv
_atom_site_adp_type
_atom_site_occupancy
_atom_site_site_symmetry_order
_atom_site_calc_flag
_atom_site_refinement_flags_posn
_atom_site_refinement_flags_adp
_atom_site_refinement_flags_occupancy
_atom_site_disorder_assembly
_atom_site_disorder_group
Cl01 Cl -1.05363(5) 0.18127(7) 0.48108(2) 0.0778(3) Uani 1 1 d . . . . .
O004 O -0.83579(11) 0.09853(14) 0.45235(4) 0.0518(4) Uani 1 1 d . . . . .
C007 C -0.67038(13) -0.07453(15) 0.22797(6) 0.0352(4) Uani 1 1 d . . . . .
C009 C -0.71318(13) 0.05982(15) 0.31296(6) 0.0349(4) Uani 1 1 d . . . . .
C00A C -0.78847(13) -0.03244(16) 0.29553(6) 0.0370(4) Uani 1 1 d . . . . .
H00A H -0.853936 -0.050460 0.312184 0.044 Uiso 1 1 calc R U . . .
C00C C -0.84586(12) 0.17217(14) 0.37114(6) 0.0333(4) Uani 1 1 d . . . . .
C00D C -0.64689(14) -0.14746(16) 0.18380(6) 0.0382(4) Uani 1 1 d . . . . .
C00E C -0.89074(14) 0.15825(15) 0.41615(6) 0.0374(4) Uani 1 1 d . . . . .
C00G C -0.76818(13) -0.09820(16) 0.25388(6) 0.0365(4) Uani 1 1 d . . . . .
H00G H -0.820403 -0.159064 0.242967 0.044 Uiso 1 1 calc R U . . .
C00J C -0.72774(12) 0.12227(16) 0.36080(6) 0.0371(4) Uani 1 1 d . . . . .
H00J H -0.676992 0.198172 0.362267 0.044 Uiso 1 1 calc R U . . .
C00M C -0.61651(13) 0.08489(16) 0.28689(6) 0.0393(4) Uani 1 1 d . . . . .
H00M H -0.565035 0.146931 0.297586 0.047 Uiso 1 1 calc R U . . .
C00P C -0.59580(13) 0.01912(16) 0.24539(6) 0.0404(4) Uani 1 1 d . . . . .
H00P H -0.530521 0.037845 0.228710 0.048 Uiso 1 1 calc R U . . .
C00R C -0.91045(14) 0.23707(16) 0.33755(6) 0.0389(4) Uani 1 1 d . . . . .
H00R H -0.881511 0.247750 0.307508 0.047 Uiso 1 1 calc R U . . .
C00S C -0.67401(16) -0.28035(18) 0.17963(7) 0.0472(4) Uani 1 1 d . . . . .
H00S H -0.707353 -0.324104 0.204659 0.057 Uiso 1 1 calc R U . . .
C00X C -0.71647(15) 0.08098(18) 0.44701(6) 0.0458(4) Uani 1 1 d . . . . .
H00X H -0.679374 0.166630 0.450255 0.055 Uiso 1 1 calc R U . . .
C00Y C -0.69132(15) 0.02634(18) 0.39905(6) 0.0445(4) Uani 1 1 d . . . . .
H00B H -0.730576 -0.056569 0.394988 0.053 Uiso 1 1 calc R U . . .
H00C H -0.611258 0.009553 0.396297 0.053 Uiso 1 1 calc R U . . .
C00Z C -0.99809(16) 0.20564(17) 0.42550(7) 0.0443(4) Uani 1 1 d . . . . .
C010 C -1.01611(15) 0.28595(17) 0.34756(7) 0.0447(4) Uani 1 1 d . . . . .
H010 H -1.057050 0.329828 0.324598 0.054 Uiso 1 1 calc R U . . .
C012 C -1.06085(14) 0.26927(18) 0.39203(7) 0.0466(4) Uani 1 1 d . . . . .
H012 H -1.132339 0.300705 0.399095 0.056 Uiso 1 1 calc R U . . .
C013 C -0.59620(18) -0.0854(2) 0.14595(7) 0.0538(5) Uani 1 1 d . . . . .
H013 H -0.576068 0.002786 0.148366 0.065 Uiso 1 1 calc R U . . .
C016 C -0.65169(17) -0.3478(2) 0.13849(9) 0.0603(6) Uani 1 1 d . . . . .
H016 H -0.670279 -0.436412 0.136066 0.072 Uiso 1 1 calc R U . . .
C017 C -0.6021(2) -0.2844(3) 0.10114(8) 0.0655(6) Uani 1 1 d . . . . .
H017 H -0.586905 -0.330229 0.073652 0.079 Uiso 1 1 calc R U . . .
C019 C -0.6794(2) -0.0070(3) 0.48673(8) 0.0650(6) Uani 1 1 d . . . . .
H01A H -0.703245 0.030307 0.516005 0.098 Uiso 1 1 calc R U . . .
H01B H -0.598960 -0.014812 0.486462 0.098 Uiso 1 1 calc R U . . .
H01C H -0.712571 -0.092553 0.483002 0.098 Uiso 1 1 calc R U . . .
C01B C -0.5751(2) -0.1526(3) 0.10462(8) 0.0680(6) Uani 1 1 d . . . . .
H01D H -0.542782 -0.109122 0.079299 0.082 Uiso 1 1 calc R U . . .

loop_
_atom_site_aniso_label
_atom_site_aniso_U_11
_atom_site_aniso_U_22
_atom_site_aniso_U_33
_atom_site_aniso_U_23
_atom_site_aniso_U_13
_atom_site_aniso_U_12
Cl01 0.0772(4) 0.0991(5) 0.0571(4) 0.0079(3) 0.0280(3) 0.0260(3)
O004 0.0541(8) 0.0622(8) 0.0390(6) 0.0058(6) 0.0008(5) 0.0159(6)
C007 0.0363(8) 0.0303(7) 0.0392(8) 0.0037(7) 0.0000(6) 0.0047(6)
C009 0.0311(7) 0.0323(8) 0.0412(8) -0.0004(7) -0.0011(6) 0.0026(6)
C00A 0.0307(7) 0.0400(8) 0.0401(8) 0.0016(7) 0.0012(6) -0.0009(6)
C00C 0.0351(8) 0.0260(7) 0.0387(8) -0.0027(6) -0.0028(6) -0.0028(6)
C00D 0.0377(8) 0.0341(8) 0.0429(8) -0.0011(7) 0.0003(7) 0.0040(6)
C00E 0.0415(9) 0.0308(8) 0.0400(8) -0.0025(7) -0.0022(7) 0.0030(6)
C00G 0.0338(8) 0.0345(8) 0.0412(8) 0.0004(7) -0.0036(6) -0.0024(6)
C00J 0.0339(8) 0.0345(8) 0.0429(8) -0.0049(7) -0.0016(6) -0.0026(6)
C00M 0.0339(8) 0.0347(8) 0.0492(9) -0.0024(7) 0.0005(7) -0.0041(6)
C00P 0.0354(8) 0.0382(8) 0.0474(9) -0.0001(7) 0.0079(7) -0.0009(7)
C00R 0.0429(8) 0.0328(8) 0.0409(8) 0.0012(7) -0.0032(7) -0.0029(7)
C00S 0.0462(10) 0.0367(9) 0.0588(11) -0.0019(8) 0.0011(8) 0.0027(7)
C00X 0.0471(10) 0.0452(9) 0.0452(9) -0.0034(8) -0.0099(8) 0.0044(7)
C00Y 0.0405(9) 0.0463(9) 0.0469(10) -0.0044(8) -0.0077(7) 0.0087(8)
C00Z 0.0465(9) 0.0408(9) 0.0455(9) -0.0030(7) 0.0085(8) 0.0022(7)
C010 0.0437(9) 0.0370(8) 0.0534(10) 0.0016(8) -0.0103(8) 0.0038(7)
C012 0.0381(9) 0.0417(9) 0.0601(11) -0.0054(9) 0.0009(8) 0.0072(7)
C013 0.0692(12) 0.0431(10) 0.0491(10) -0.0040(8) 0.0110(9) -0.0037(9)
C016 0.0572(12) 0.0447(10) 0.0790(14) -0.0215(11) -0.0019(11) 0.0024(9)
C017 0.0664(13) 0.0718(14) 0.0585(12) -0.0256(11) 0.0055(11) 0.0041(11)
C019 0.0672(13) 0.0750(14) 0.0529(11) 0.0065(11) -0.0164(10) 0.0114(11)
C01B 0.0850(16) 0.0711(14) 0.0478(11) -0.0105(11) 0.0171(11) -0.0057(12)

_geom_special_details            
;
 All esds (except the esd in the dihedral angle between two l.s. planes)
 are estimated using the full covariance matrix.  The cell esds are taken
 into account individually in the estimation of esds in distances, angles
 and torsion angles; correlations between esds in cell parameters are only
 used when they are defined by crystal symmetry.  An approximate (isotropic)
 treatment of cell esds is used for estimating esds involving l.s. planes.
;
loop_
_geom_bond_atom_site_label_1
_geom_bond_atom_site_label_2
_geom_bond_distance
_geom_bond_site_symmetry_2
_geom_bond_publ_flag
Cl01 C00Z 1.7357(19) . ?
O004 C00E 1.365(2) . ?
O004 C00X 1.438(2) . ?
C007 C00D 1.489(2) . ?
C007 C00G 1.399(2) . ?
C007 C00P 1.392(2) . ?
C009 C00A 1.388(2) . ?
C009 C00J 1.515(2) . ?
C009 C00M 1.392(2) . ?
C00A H00A 0.9300 . ?
C00A C00G 1.385(2) . ?
C00C C00E 1.398(2) . ?
C00C C00J 1.522(2) . ?
C00C C00R 1.394(2) . ?
C00D C00S 1.393(2) . ?
C00D C013 1.388(3) . ?
C00E C00Z 1.390(3) . ?
C00G H00G 0.9300 . ?
C00J H00J 0.9800 . ?
C00J C00Y 1.526(2) . ?
C00M H00M 0.9300 . ?
C00M C00P 1.382(2) . ?
C00P H00P 0.9300 . ?
C00R H00R 0.9300 . ?
C00R C010 1.381(2) . ?
C00S H00S 0.9300 . ?
C00S C016 1.385(3) . ?
C00X H00X 0.9800 . ?
C00X C00Y 1.507(2) . ?
C00X C019 1.510(3) . ?
C00Y H00B 0.9700 . ?
C00Y H00C 0.9700 . ?
C00Z C012 1.374(3) . ?
C010 H010 0.9300 . ?
C010 C012 1.386(3) . ?
C012 H012 0.9300 . ?
C013 H013 0.9300 . ?
C013 C01B 1.386(3) . ?
C016 H016 0.9300 . ?
C016 C017 1.378(4) . ?
C017 H017 0.9300 . ?
C017 C01B 1.380(3) . ?
C019 H01A 0.9600 . ?
C019 H01B 0.9600 . ?
C019 H01C 0.9600 . ?
C01B H01D 0.9300 . ?

loop_
_geom_angle_atom_site_label_1
_geom_angle_atom_site_label_2
_geom_angle_atom_site_label_3
_geom_angle
_geom_angle_site_symmetry_1
_geom_angle_site_symmetry_3
_geom_angle_publ_flag
C00E O004 C00X 116.56(14) . . ?
C00G C007 C00D 121.20(14) . . ?
C00P C007 C00D 121.54(14) . . ?
C00P C007 C00G 117.26(15) . . ?
C00A C009 C00J 122.14(14) . . ?
C00A C009 C00M 117.65(15) . . ?
C00M C009 C00J 119.93(14) . . ?
C009 C00A H00A 119.3 . . ?
C00G C00A C009 121.41(15) . . ?
C00G C00A H00A 119.3 . . ?
C00E C00C C00J 119.77(14) . . ?
C00R C00C C00E 117.99(15) . . ?
C00R C00C C00J 122.18(15) . . ?
C00S C00D C007 120.76(16) . . ?
C013 C00D C007 120.93(15) . . ?
C013 C00D C00S 118.31(17) . . ?
O004 C00E C00C 123.90(15) . . ?
O004 C00E C00Z 116.62(15) . . ?
C00Z C00E C00C 119.47(15) . . ?
C007 C00G H00G 119.5 . . ?
C00A C00G C007 121.04(15) . . ?
C00A C00G H00G 119.5 . . ?
C009 C00J C00C 114.80(13) . . ?
C009 C00J H00J 107.3 . . ?
C009 C00J C00Y 110.14(13) . . ?
C00C C00J H00J 107.3 . . ?
C00C C00J C00Y 109.64(13) . . ?
C00Y C00J H00J 107.3 . . ?
C009 C00M H00M 119.5 . . ?
C00P C00M C009 121.09(15) . . ?
C00P C00M H00M 119.5 . . ?
C007 C00P H00P 119.2 . . ?
C00M C00P C007 121.54(15) . . ?
C00M C00P H00P 119.2 . . ?
C00C C00R H00R 119.0 . . ?
C010 C00R C00C 121.94(16) . . ?
C010 C00R H00R 119.0 . . ?
C00D C00S H00S 119.8 . . ?
C016 C00S C00D 120.50(19) . . ?
C016 C00S H00S 119.8 . . ?
O004 C00X H00X 108.9 . . ?
O004 C00X C00Y 109.75(14) . . ?
O004 C00X C019 106.35(16) . . ?
C00Y C00X H00X 108.9 . . ?
C00Y C00X C019 113.95(16) . . ?
C019 C00X H00X 108.9 . . ?
C00J C00Y H00B 109.4 . . ?
C00J C00Y H00C 109.4 . . ?
C00X C00Y C00J 110.96(14) . . ?
C00X C00Y H00B 109.4 . . ?
C00X C00Y H00C 109.4 . . ?
H00B C00Y H00C 108.0 . . ?
C00E C00Z Cl01 118.39(14) . . ?
C012 C00Z Cl01 119.73(14) . . ?
C012 C00Z C00E 121.88(17) . . ?
C00R C010 H010 120.2 . . ?
C00R C010 C012 119.63(17) . . ?
C012 C010 H010 120.2 . . ?
C00Z C012 C010 119.06(16) . . ?
C00Z C012 H012 120.5 . . ?
C010 C012 H012 120.5 . . ?
C00D C013 H013 119.4 . . ?
C01B C013 C00D 121.11(19) . . ?
C01B C013 H013 119.4 . . ?
C00S C016 H016 119.8 . . ?
C017 C016 C00S 120.43(19) . . ?
C017 C016 H016 119.8 . . ?
C016 C017 H017 120.1 . . ?
C016 C017 C01B 119.82(19) . . ?
C01B C017 H017 120.1 . . ?
C00X C019 H01A 109.5 . . ?
C00X C019 H01B 109.5 . . ?
C00X C019 H01C 109.5 . . ?
H01A C019 H01B 109.5 . . ?
H01A C019 H01C 109.5 . . ?
H01B C019 H01C 109.5 . . ?
C013 C01B H01D 120.1 . . ?
C017 C01B C013 119.8(2) . . ?
C017 C01B H01D 120.1 . . ?

loop_
_geom_torsion_atom_site_label_1
_geom_torsion_atom_site_label_2
_geom_torsion_atom_site_label_3
_geom_torsion_atom_site_label_4
_geom_torsion
_geom_torsion_site_symmetry_1
_geom_torsion_site_symmetry_2
_geom_torsion_site_symmetry_3
_geom_torsion_site_symmetry_4
_geom_torsion_publ_flag
Cl01 C00Z C012 C010 -178.88(15) . . . . ?
O004 C00E C00Z Cl01 -1.7(2) . . . . ?
O004 C00E C00Z C012 179.02(16) . . . . ?
O004 C00X C00Y C00J 62.6(2) . . . . ?
C007 C00D C00S C016 -179.83(17) . . . . ?
C007 C00D C013 C01B -179.43(19) . . . . ?
C009 C00A C00G C007 0.4(2) . . . . ?
C009 C00J C00Y C00X -174.04(14) . . . . ?
C009 C00M C00P C007 0.0(3) . . . . ?
C00A C009 C00J C00C -47.1(2) . . . . ?
C00A C009 C00J C00Y 77.26(19) . . . . ?
C00A C009 C00M C00P -0.7(2) . . . . ?
C00C C00E C00Z Cl01 177.56(13) . . . . ?
C00C C00E C00Z C012 -1.7(3) . . . . ?
C00C C00J C00Y C00X -46.79(19) . . . . ?
C00C C00R C010 C012 -0.8(3) . . . . ?
C00D C007 C00G C00A 178.45(15) . . . . ?
C00D C007 C00P C00M -178.66(15) . . . . ?
C00D C00S C016 C017 0.1(3) . . . . ?
C00D C013 C01B C017 -1.6(4) . . . . ?
C00E O004 C00X C00Y -46.5(2) . . . . ?
C00E O004 C00X C019 -170.17(16) . . . . ?
C00E C00C C00J C009 141.96(15) . . . . ?
C00E C00C C00J C00Y 17.4(2) . . . . ?
C00E C00C C00R C010 -0.5(2) . . . . ?
C00E C00Z C012 C010 0.4(3) . . . . ?
C00G C007 C00D C00S -38.1(2) . . . . ?
C00G C007 C00D C013 142.74(18) . . . . ?
C00G C007 C00P C00M 0.9(2) . . . . ?
C00J C009 C00A C00G -173.49(14) . . . . ?
C00J C009 C00M C00P 173.41(15) . . . . ?
C00J C00C C00E O004 -1.7(2) . . . . ?
C00J C00C C00E C00Z 179.14(15) . . . . ?
C00J C00C C00R C010 -177.83(14) . . . . ?
C00M C009 C00A C00G 0.5(2) . . . . ?
C00M C009 C00J C00C 139.12(15) . . . . ?
C00M C009 C00J C00Y -96.56(17) . . . . ?
C00P C007 C00D C00S 141.43(17) . . . . ?
C00P C007 C00D C013 -37.8(2) . . . . ?
C00P C007 C00G C00A -1.1(2) . . . . ?
C00R C00C C00E O004 -179.07(15) . . . . ?
C00R C00C C00E C00Z 1.8(2) . . . . ?
C00R C00C C00J C009 -40.8(2) . . . . ?
C00R C00C C00J C00Y -165.35(14) . . . . ?
C00R C010 C012 C00Z 0.9(3) . . . . ?
C00S C00D C013 C01B 1.4(3) . . . . ?
C00S C016 C017 C01B -0.4(4) . . . . ?
C00X O004 C00E C00C 16.7(2) . . . . ?
C00X O004 C00E C00Z -164.05(16) . . . . ?
C013 C00D C00S C016 -0.6(3) . . . . ?
C016 C017 C01B C013 1.1(4) . . . . ?
C019 C00X C00Y C00J -178.26(16) . . . . ?

_shelx_res_file                  
;
TITL 22223 P 1 21/c 1 R = 0.07 New:Pbca
    22223.res
    created by SHELXL-2018/3 at 15:25:51 on 25-Mar-2024
CELL 1.54178 11.8872 10.1609 28.5346 90 90 90
ZERR 8 0.0005 0.0005 0.0012 0 0 0
LATT 1
SYMM 0.5-X,-Y,0.5+Z
SYMM 0.5+X,0.5-Y,-Z
SYMM -X,0.5+Y,0.5-Z
SFAC C H Cl O
UNIT 176 152 8 8

L.S. 15
PLAN  1
SIZE 0.1 0.11 0.12
TEMP 25
CONF
BOND $H
MORE -1
fmap 2
acta
REM <olex2.extras>
REM <HklSrc "%.\\22223.hkl">
REM </olex2.extras>

WGHT    0.097500    0.391000
FVAR       0.44435
CL01  3   -1.053635    0.181268    0.481083    11.00000    0.07717    0.09910 =
         0.05714    0.00787    0.02802    0.02596
O004  4   -0.835786    0.098529    0.452352    11.00000    0.05413    0.06220 =
         0.03898    0.00582    0.00075    0.01594
C007  1   -0.670380   -0.074527    0.227968    11.00000    0.03625    0.03027 =
         0.03919    0.00366    0.00003    0.00475
C009  1   -0.713181    0.059824    0.312964    11.00000    0.03114    0.03227 =
         0.04121   -0.00044   -0.00113    0.00258
C00A  1   -0.788472   -0.032439    0.295531    11.00000    0.03069    0.04004 =
         0.04012    0.00159    0.00121   -0.00087
AFIX  43
H00A  2   -0.853936   -0.050460    0.312184    11.00000   -1.20000
AFIX   0
C00C  1   -0.845860    0.172170    0.371138    11.00000    0.03515    0.02601 =
         0.03874   -0.00270   -0.00276   -0.00277
C00D  1   -0.646893   -0.147462    0.183797    11.00000    0.03769    0.03414 =
         0.04290   -0.00110    0.00030    0.00402
C00E  1   -0.890745    0.158249    0.416145    11.00000    0.04147    0.03077 =
         0.04003   -0.00255   -0.00222    0.00297
C00G  1   -0.768180   -0.098196    0.253883    11.00000    0.03383    0.03453 =
         0.04117    0.00037   -0.00358   -0.00245
AFIX  43
H00G  2   -0.820403   -0.159064    0.242967    11.00000   -1.20000
AFIX   0
C00J  1   -0.727741    0.122274    0.360805    11.00000    0.03389    0.03449 =
         0.04288   -0.00486   -0.00165   -0.00265
AFIX  13
H00J  2   -0.676992    0.198172    0.362267    11.00000   -1.20000
AFIX   0
C00M  1   -0.616513    0.084894    0.286892    11.00000    0.03389    0.03470 =
         0.04915   -0.00240    0.00054   -0.00406
AFIX  43
H00M  2   -0.565035    0.146931    0.297586    11.00000   -1.20000
AFIX   0
C00P  1   -0.595799    0.019121    0.245391    11.00000    0.03544    0.03820 =
         0.04744   -0.00005    0.00792   -0.00086
AFIX  43
H00P  2   -0.530521    0.037845    0.228710    11.00000   -1.20000
AFIX   0
C00R  1   -0.910450    0.237066    0.337549    11.00000    0.04291    0.03285 =
         0.04085    0.00122   -0.00322   -0.00291
AFIX  43
H00R  2   -0.881511    0.247750    0.307508    11.00000   -1.20000
AFIX   0
C00S  1   -0.674010   -0.280355    0.179627    11.00000    0.04616    0.03667 =
         0.05881   -0.00186    0.00114    0.00275
AFIX  43
H00S  2   -0.707353   -0.324104    0.204659    11.00000   -1.20000
AFIX   0
C00X  1   -0.716473    0.080984    0.447006    11.00000    0.04705    0.04520 =
         0.04516   -0.00338   -0.00991    0.00444
AFIX  13
H00X  2   -0.679374    0.166630    0.450255    11.00000   -1.20000
AFIX   0
C00Y  1   -0.691315    0.026339    0.399045    11.00000    0.04048    0.04625 =
         0.04686   -0.00437   -0.00772    0.00873
AFIX  23
H00B  2   -0.730576   -0.056569    0.394988    11.00000   -1.20000
H00C  2   -0.611258    0.009553    0.396297    11.00000   -1.20000
AFIX   0
C00Z  1   -0.998092    0.205636    0.425503    11.00000    0.04649    0.04081 =
         0.04555   -0.00304    0.00854    0.00220
C010  1   -1.016112    0.285948    0.347560    11.00000    0.04368    0.03704 =
         0.05339    0.00161   -0.01030    0.00383
AFIX  43
H010  2   -1.057050    0.329828    0.324598    11.00000   -1.20000
AFIX   0
C012  1   -1.060850    0.269266    0.392026    11.00000    0.03806    0.04174 =
         0.06012   -0.00539    0.00094    0.00724
AFIX  43
H012  2   -1.132339    0.300705    0.399095    11.00000   -1.20000
AFIX   0
C013  1   -0.596197   -0.085399    0.145947    11.00000    0.06915    0.04310 =
         0.04908   -0.00402    0.01100   -0.00374
AFIX  43
H013  2   -0.576068    0.002786    0.148366    11.00000   -1.20000
AFIX   0
C016  1   -0.651689   -0.347768    0.138495    11.00000    0.05721    0.04468 =
         0.07905   -0.02147   -0.00186    0.00241
AFIX  43
H016  2   -0.670279   -0.436412    0.136066    11.00000   -1.20000
AFIX   0
C017  1   -0.602111   -0.284372    0.101138    11.00000    0.06637    0.07182 =
         0.05846   -0.02560    0.00545    0.00405
AFIX  43
H017  2   -0.586905   -0.330229    0.073652    11.00000   -1.20000
AFIX   0
C019  1   -0.679442   -0.007029    0.486734    11.00000    0.06715    0.07498 =
         0.05291    0.00653   -0.01643    0.01138
AFIX 137
H01A  2   -0.703245    0.030307    0.516005    11.00000   -1.50000
H01B  2   -0.598960   -0.014812    0.486462    11.00000   -1.50000
H01C  2   -0.712571   -0.092553    0.483002    11.00000   -1.50000
AFIX   0
C01B  1   -0.575079   -0.152643    0.104618    11.00000    0.08504    0.07114 =
         0.04780   -0.01051    0.01708   -0.00574
AFIX  43
H01D  2   -0.542782   -0.109122    0.079299    11.00000   -1.20000
AFIX   0
HKLF 4 1 0 0 -1 -1 0 0 0 1 0


REM  22223 P 1 21/c 1 R = 0.07 New:Pbca
REM wR2 = 0.1663, GooF = S = 1.075, Restrained GooF = 1.075 for all data
REM R1 = 0.0608 for 2818 Fo > 4sig(Fo) and 0.0642 for all 3159 data
REM 218 parameters refined using 0 restraints

END

WGHT      0.0975      0.3910

REM Highest difference peak  0.348,  deepest hole -0.345,  1-sigma level  0.073
Q1    1  -1.1473  0.2020  0.4777  11.00000  0.05    0.35
;
_shelx_res_checksum              92198
_shelx_hkl_file                  
;
   0  -2   0   78.50    1.63
   0   2   0   59.92    0.74
   0  -3   0    5.82    0.93
   0  -3   0    0.13    0.17
   0   3   0    0.20    0.17
   0  -4   0  657.20    6.30
   0  -5   0    2.06    1.15
   0  -5   0    0.04    0.29
   0   5   0    3.98    0.55
   0  -6   0  431.23    6.44
   0  -7   0   -0.30    1.43
   0  -7   0    0.28    0.38
   0  -8   0 1885.41   15.10
   0  -9   0   -0.08    1.72
   0  -9   0    0.72    0.44
   0   9   0    1.05    0.46
   0 -10   0  107.34    4.65
   0 -10   0  142.23    2.50
   0  10   0  129.58    2.54
   0 -11   0    2.71    2.39
   0 -11   0    0.25    0.45
   0  11   0    0.24    0.47
   0 -12   0  181.17    6.56
   0 -12   0  190.23    3.19
   0  12   0  148.05    3.03
   0 -13   0    4.08    2.58
   0 -13   0    0.89    0.55
   0  13   0    0.34    0.56
   0 -14   0  419.08   10.68
   0 -14   0  376.36    4.90
   0  14   0  314.62    4.82
   0 -15   0    2.67    3.36
   0 -15   0   -0.73    0.49
   0  15   0   -0.06    0.62
   0 -16   0    7.89    4.00
   0 -16   0    7.69    1.08
   0  16   0    7.37    1.15
   0 -17   0    3.94    3.99
   0 -17   0   -0.02    0.60
   0  17   0    0.60    0.75
   0 -18   0  570.13   14.99
   0 -18   0  548.82    7.06
   0 -18   0  610.78    8.61
   0  18   0  589.51    7.91
   0 -19   0   -1.37    4.75
   0 -19   0    0.67    0.70
   0 -19   0    1.35    1.06
   0  19   0    0.28    0.82
   0 -20   0  332.48    6.79
   0  20   0  414.16    7.22
   0 -21   0    1.12    0.93
   0  21   0   -0.12    1.04
   0  21   0   -0.24    0.88
   0 -22   0    7.29    1.64
   0  22   0    6.79    1.67
   0  22   0    9.42    1.70
   0 -23   0   -0.27    0.99
   0  23   0   -0.14    0.93
   0  23   0   -0.03    1.16
   0  23   0    0.05    1.04
   0 -24   0  587.94    9.72
   0  24   0  603.64    9.64
   0  24   0  585.84   10.84
   0 -25   0   -0.07    0.93
   0  25   0   -1.19    0.88
   0  25   0   -0.42    1.04
   0  25   0   -0.06    0.87
   0 -26   0  407.88    8.21
   0  26   0  463.77    9.00
   0  26   0  507.62    8.98
   0  26   0  470.66    9.00
   0 -27   0    0.32    0.99
   0  27   0   -0.46    1.05
   0  27   0    0.67    1.01
   0 -28   0    0.76    1.02
   0  28   0    2.89    1.28
   0  28   0    2.04    1.18
   0 -29   0    0.35    0.91
   0  29   0   -0.25    1.26
   0 -30   0  236.96    5.81
   0  30   0  274.94    6.14
   0 -31   0   -0.26    0.78
   0  31   0   -0.33    0.80
   0  32   0  116.35    3.66
   0 -33   0   -0.18    0.67
   0  33   0   -0.34    0.66
   0 -34   0  190.85    3.97
   0  34   0  171.68    4.66
   0   0  -1    0.10    0.11
   0   0  -1    0.19    0.13
   0   0   1    0.66    0.56
   0  -1  -1    0.23    0.14
   0  -1  -1    0.00    0.14
   0   1  -1    0.32    0.13
   0   1  -1    0.24    0.14
   0  -1   1   -0.05    0.57
   0   1   1   -0.22    0.67
   0   2   1 1207.28    7.51
   0  -3  -1   -0.03    0.32
   0   3  -1    0.92    0.31
   0  -3   1   -1.64    0.85
   0  -3   1    0.10    0.25
   0   3   1    0.43    1.20
   0   3   1    0.68    0.29
   0  -4   1 1374.03    9.56
   0   4   1 1311.74   11.03
   0  -5  -1    0.34    0.36
   0   5  -1    1.28    0.35
   0  -5   1    0.92    1.19
   0  -5   1    0.12    0.27
   0   5   1    0.22    0.36
   0  -6  -1 1431.41   11.89
   0  -6   1 1932.83   13.40
   0  -7  -1    0.55    1.61
   0  -7  -1   -0.09    0.41
   0   7  -1    0.46    0.39
   0  -7   1   -1.00    1.40
   0  -7   1    1.07    0.41
   0   7   1    0.57    0.44
   0  -8  -1    0.91    1.73
   0  -8  -1    1.83    0.52
   0   8  -1    0.71    0.44
   0  -8   1    2.46    1.71
   0  -8   1    0.80    0.40
   0   8   1    0.85    0.48
   0  -9  -1    0.37    1.88
   0  -9  -1    0.48    0.47
   0   9  -1   -0.46    0.37
   0  -9   1    0.98    1.64
   0   9   1    0.09    0.44
   0 -10  -1   -1.39    2.01
   0 -10  -1    0.46    0.49
   0  10  -1    0.46    0.44
   0 -10   1    0.44    1.81
   0 -10   1    1.00    0.45
   0  10   1    0.37    0.48
   0 -11  -1   -1.03    2.34
   0 -11  -1    0.23    0.49
   0  11  -1   -0.39    0.44
   0 -11   1   -3.43    1.84
   0 -11   1   -0.16    0.39
   0  11   1    0.30    0.49
   0 -12  -1  187.16    7.11
   0 -12  -1  248.57    3.72
   0  12  -1  165.34    3.22
   0 -12   1  205.17    7.17
   0 -12   1  200.44    3.26
   0  12   1  203.07    3.58
   0 -13  -1    0.90    2.60
   0 -13  -1    0.84    0.59
   0  13  -1    0.47    0.55
   0 -13   1    2.22    2.55
   0 -13   1    0.19    0.46
   0  13   1    0.30    0.55
   0 -14  -1 1993.19   22.15
   0 -14   1 1988.88   21.86
   0 -15  -1    1.98    0.77
   0  15  -1    0.15    0.62
   0 -15   1    1.15    2.88
   0 -15   1    0.60    0.56
   0  15   1    0.32    0.67
   0 -16  -1  118.03    3.16
   0  16  -1   78.48    2.80
   0 -16   1   88.75    6.98
   0 -16   1   60.33    2.26
   0  16   1   72.34    2.89
   0  16   1  105.04    3.23
   0 -17  -1   -0.21    0.66
   0  17  -1    0.06    0.65
   0 -17   1    0.69    3.85
   0 -17   1    0.87    0.63
   0  17   1    7.22    5.44
   0  17   1    0.51    0.82
   0  17   1    0.93    0.75
   0 -18  -1  558.27    7.24
   0 -18  -1  379.40    6.89
   0  18  -1  441.20    6.88
   0 -18   1  634.30   15.60
   0 -18   1  341.17    5.57
   0 -18   1  492.03    7.74
   0  18   1  568.68   17.39
   0  18   1  441.96    7.14
   0  18   1  553.80    7.73
   0 -19  -1    0.88    1.03
   0 -19  -1   -0.09    0.70
   0  19  -1    1.89    0.99
   0 -19   1    4.04    4.44
   0 -19   1   -0.43    0.74
   0  19   1  -19.77    8.05
   0  19   1    0.11    0.94
   0  19   1    0.35    0.84
   0 -20  -1    9.37    2.19
   0  20  -1    7.32    1.39
   0 -20   1   11.27    5.01
   0 -20   1   10.19    1.75
   0  20   1    4.01   16.87
   0  20   1    9.75    1.75
   0  20   1    9.75    1.59
   0 -21  -1    0.44    0.88
   0  21  -1    0.23    0.84
   0  21  -1    0.49    0.88
   0 -21   1    1.15    5.61
   0 -21   1   -0.86    0.86
   0  21   1   -3.62   12.47
   0  21   1   -0.77    1.05
   0  21   1    0.22    0.96
   0 -22  -1    0.98    1.11
   0  22  -1    1.40    1.01
   0  22  -1   -0.59    0.90
   0 -22   1    1.76    6.27
   0 -22   1   -0.51    0.99
   0  22   1    0.12    1.14
   0  22   1    0.58    1.08
   0 -23  -1    0.41    1.00
   0  23  -1   -0.91    0.87
   0  23  -1    0.02    1.16
   0  23  -1    1.44    1.05
   0 -23   1    0.84    1.17
   0  23   1    1.13    1.29
   0  23   1   -0.45    0.99
   0 -24  -1   76.66    3.78
   0  24  -1   82.15    3.80
   0  24  -1   73.88    4.72
   0 -24   1   76.03    3.70
   0 -24   1   77.80    3.81
   0  24   1   74.35    4.13
   0  24   1   55.62    5.14
   0 -25  -1    1.10    1.12
   0  25  -1   -0.55    0.95
   0  25  -1    1.02    1.15
   0  25  -1    0.60    0.97
   0 -25   1   -0.12    0.97
   0 -25   1   -0.31    0.94
   0  25   1   -0.60    1.03
   0  25   1   -0.32    1.09
   0  25   1   -0.07    1.00
   0 -26  -1  537.69    9.42
   0  26  -1  505.81    9.34
   0  26  -1  646.66   10.02
   0  26  -1  494.12    9.21
   0 -26   1  565.69    9.59
   0  26   1  629.67   10.03
   0  26   1  596.80   10.13
   0 -27  -1    0.10    0.93
   0  27  -1    0.30    1.07
   0  27  -1   -0.13    0.97
   0 -27   1    0.61    1.03
   0  27   1    0.74    1.09
   0  27   1    0.15    0.95
   0 -28  -1    1.13    1.05
   0  28  -1    1.65    1.24
   0  28  -1    1.78    1.22
   0 -28   1    1.86    1.05
   0  28   1    1.86    1.15
   0  28   1    2.89    1.33
   0 -29  -1    0.27    0.91
   0  29  -1   -0.35    1.01
   0 -29   1    0.12    0.89
   0 -30  -1    5.08    1.31
   0  30  -1    5.25    1.36
   0 -30   1    6.63    1.44
   0  30   1    5.81    1.40
   0 -31  -1   -0.19    0.77
   0  31  -1   -0.21    0.82
   0 -31   1   -0.42    0.76
   0  31   1   -0.68    0.82
   0 -32  -1    1.68    0.97
   0  32  -1    1.14    0.99
   0 -32   1    1.62    1.32
   0  32   1    1.72    0.93
   0 -33  -1    0.28    0.73
   0  33  -1    0.02    0.67
   0 -33   1    0.11    0.67
   0  33   1    0.51    0.72
   0 -34  -1   -0.24    0.51
   0  34  -1   -0.08    0.61
   0 -34   1    0.34    0.63
   0   0   2  678.17    6.88
   0  -1  -2    0.37    0.30
   0   1  -2    0.53    0.30
   0  -1   2    0.99    1.01
   0   1   2    0.30    1.03
   0  -2   2 3236.24   15.27
   0   2   2 3234.80   15.65
   0  -3  -2    0.68    0.36
   0   3  -2    0.13    0.29
   0   3  -2    0.20    0.30
   0  -3   2    1.37    1.14
   0   3   2    3.54    1.37
   0   3   2    0.22    0.30
   0  -4   2  552.67    7.04
   0   4   2  445.47    6.68
   0  -5  -2    0.28    0.40
   0   5  -2   -0.04    0.35
   0   5  -2   -0.11    0.39
   0  -5   2    0.42    1.27
   0   5   2    0.82    1.56
   0   5   2    0.26    0.42
   0  -6  -2   55.04    1.48
   0   6  -2   27.57    1.08
   0   6  -2   32.62    1.19
   0  -6   2   41.35    3.04
   0   6   2   36.48    3.04
   0   6   2   34.44    1.24
   0  -7  -2    0.39    0.45
   0   7  -2    0.04    0.39
   0   7  -2    0.18    0.38
   0   7   2   -0.84    1.80
   0   7   2    0.01    0.45
   0  -8   2  706.70    9.95
   0   8   2  497.13    8.89
   0  -9  -2   -0.28    0.45
   0  -9   2   -0.36    1.94
   0  -9   2    0.44    0.37
   0   9   2   -0.52    2.10
   0   9   2    0.17    0.43
   0 -10  -2  424.35    4.59
   0  10  -2  215.03    3.40
   0 -10   2  370.25    8.31
   0 -10   2  199.53    4.05
   0  10   2  253.75    7.45
   0  10   2  272.82    3.88
   0 -11  -2    5.52    0.84
   0  11  -2   -0.13    0.44
   0 -11   2    1.79    2.15
   0 -11   2    0.58    0.42
   0  11   2    1.93    0.65
   0 -12   2 1767.57   19.15
   0  12   2 1518.96   18.75
   0 -13  -2    0.64    0.63
   0  13  -2    0.73    0.58
   0 -13   2   -0.15    2.77
   0 -13   2    2.39    0.65
   0  13   2    0.01    3.75
   0  13   2    0.34    0.60
   0  13   2    0.66    0.62
   0 -14  -2  251.25    4.28
   0  14  -2  130.46    3.28
   0 -14   2  205.93    8.31
   0 -14   2  119.03    2.85
   0  14   2  129.61    7.59
   0  14   2  139.27    3.67
   0  14   2  192.55    3.98
   0 -15  -2    1.51    0.76
   0  15  -2    0.50    0.60
   0 -15   2    2.33    5.35
   0  15   2   -3.91    4.58
   0  15   2    0.37    0.71
   0  15   2    1.39    0.76
   0 -16   2 1715.84   22.70
   0  16   2 1427.64   22.27
   0  17  -2    0.37    0.64
   0  17  -2    0.51    0.70
   0 -17   2   -2.49    3.62
   0 -17   2    0.37    0.87
   0  17   2   -2.28    5.54
   0  17   2    0.72    0.86
   0  17   2    0.26    0.74
   0 -18  -2    8.10    1.31
   0 -18  -2    0.89    0.83
   0  18  -2    5.08    1.08
   0 -18   2    1.11    4.49
   0 -18   2    0.51    1.36
   0  18   2   -0.60    6.28
   0  18   2    1.36    1.03
   0  18   2    3.11    1.05
   0 -19  -2    0.37    0.79
   0 -19  -2   -0.26    0.82
   0  19  -2    0.13    0.76
   0  19  -2   -0.32    0.81
   0 -19   2   -1.81    4.17
   0 -19   2   -0.16    0.86
   0  19   2    0.43    1.01
   0  19   2    0.18    0.92
   0 -20  -2  304.47    7.23
   0 -20  -2  326.20    6.87
   0  20  -2  380.26    6.81
   0  20  -2  331.10    6.58
   0 -20   2  414.38   14.60
   0 -20   2  382.77    7.31
   0  20   2  356.99   18.45
   0  20   2  333.92    6.81
   0  20   2  380.85    7.08
   0 -21  -2    0.17    0.91
   0  21  -2    1.04    0.95
   0  21  -2   -0.52    0.83
   0 -21   2    1.04    1.04
   0  21   2    8.31   11.66
   0  21   2    0.62    1.12
   0  21   2    1.63    1.03
   0  22  -2 1185.76   12.79
   0  22  -2  757.13   10.52
   0 -22   2 1230.63   24.96
   0  22   2 1073.88   12.61
   0  22   2 1220.10   13.41
   0 -23  -2    0.55    1.14
   0  23  -2   -0.16    0.98
   0  23  -2   -0.22    0.97
   0 -23   2   -5.88    6.17
   0 -23   2    0.92    1.20
   0  23   2    0.62    2.12
   0  23   2   -0.48    1.04
   0 -24  -2   73.54    3.73
   0  24  -2   85.68    4.43
   0  24  -2   61.18    3.41
   0 -24   2   93.42   10.54
   0 -24   2   89.02    4.04
   0  24   2   82.92    3.97
   0  24   2   96.80    4.27
   0 -25  -2    1.18    1.05
   0  25  -2   -0.53    1.00
   0  25  -2   -0.45    1.02
   0  25  -2   -0.40    0.87
   0 -25   2    0.01    1.06
   0  25   2    0.54    1.10
   0  25   2    0.77    1.11
   0 -26  -2   30.71    2.66
   0  26  -2   38.38    2.96
   0  26  -2   43.52    3.02
   0  26  -2   28.29    2.60
   0 -26   2   33.67    2.40
   0 -26   2   32.57    2.70
   0  26   2   30.01    2.70
   0  26   2   46.20    3.16
   0 -27  -2   -0.10    1.36
   0  27  -2    0.33    1.02
   0  27  -2   -0.13    1.37
   0 -27   2    0.92    0.96
   0  27   2    0.31    1.00
   0  27   2    0.79    1.25
   0 -28  -2    6.93    1.54
   0  28  -2   10.04    1.74
   0 -28   2   11.89    1.64
   0 -28   2    8.20    1.61
   0  28   2    7.17    1.59
   0 -29  -2    0.21    0.88
   0  29  -2   -0.55    0.89
   0 -29   2    0.08    0.80
   0  29   2   -0.42    0.93
   0 -30  -2   14.53    1.89
   0  30  -2   19.54    2.06
   0 -30   2   15.99    1.87
   0  30   2   16.93    1.98
   0 -31  -2    0.31    0.82
   0  31  -2   -0.14    0.81
   0 -31   2   -0.36    0.74
   0  31   2   -0.28    0.76
   0 -32  -2   10.10    1.46
   0  32  -2   10.28    1.42
   0 -32   2   12.42    1.55
   0  32   2   10.08    1.47
   0 -33  -2    0.37    0.64
   0  33  -2    1.03    0.67
   0 -33   2    0.17    0.66
   0  33   2   -0.28    0.66
   0 -34  -2    4.90    0.92
   0 -34   2    6.70    0.97
   0  34   2    7.15    1.57
   0   0  -3   -0.17    0.42
   0   0  -3    0.18    0.45
   0   0   3   -0.52    1.42
   0  -1  -3    1.39    0.49
   0  -1  -3    0.77    0.45
   0   1  -3    1.24    0.47
   0   1  -3    1.01    0.42
   0  -1   3    1.02    1.41
   0   1   3    2.35    1.47
   0  -2   3 5821.49   24.76
   0   2   3 4824.18   22.98
   0  -3  -3    1.47    0.53
   0  -3  -3   -0.31    0.44
   0   3  -3    0.47    0.41
   0   3  -3    0.61    0.43
   0  -3   3   -2.02    1.51
   0   3   3    0.54    1.58
   0  -4   3  782.31   11.21
   0   4   3  490.60    8.01
   0  -5  -3    0.03    0.45
   0  -5  -3    0.46    0.47
   0   5  -3    0.32    0.39
   0   5  -3    0.36    0.42
   0  -5   3    0.08    1.49
   0   5   3    0.34    1.93
   0   5   3    1.05    0.48
   0  -6  -3   85.62    1.97
   0   6  -3   74.66    1.79
   0   6  -3   71.98    1.83
   0  -6   3  123.34    4.56
   0   6   3   62.88    4.17
   0   6   3   83.91    2.00
   0  -7  -3    1.08    0.51
   0   7  -3    0.44    0.41
   0   7  -3    0.57    0.44
   0  -7   3    0.26    1.67
   0   7   3    1.45    2.33
   0   7   3    1.32    0.54
   0  -8  -3  493.85    4.88
   0   8  -3  353.33    4.23
   0  -8   3  539.07    9.47
   0   8   3  424.14    4.71
   0  -9  -3    0.97    0.58
   0   9  -3    0.73    0.49
   0   9  -3    1.06    0.62
   0  -9   3    3.24    1.98
   0   9   3   -2.21    2.28
   0   9   3    0.93    0.57
   0 -10   3 2585.25   22.11
   0  10   3 1687.10   18.92
   0 -11  -3    0.81    0.62
   0  11  -3    0.13    0.46
   0  11  -3    0.26    0.51
   0 -11   3   -1.19    2.42
   0  11   3    2.19    3.29
   0  11   3    0.41    0.57
   0 -12   3 1658.36   19.35
   0  12   3 1328.75   18.36
   0  12   3  967.40    9.33
   0 -13  -3    2.55    0.81
   0  13  -3    0.17    0.56
   0  13  -3    0.52    0.59
   0 -13   3   -3.72    2.86
   0  13   3    2.04    4.10
   0  13   3    0.15    0.65
   0  13   3    0.78    0.69
   0  14  -3   85.89    2.72
   0  14  -3   71.34    2.59
   0 -14   3  132.52    6.98
   0  14   3   81.13    7.93
   0  14   3   77.89    2.93
   0  14   3  103.07    3.12
   0 -15  -3    0.80    0.73
   0  15  -3    0.04    0.57
   0  15  -3    0.51    0.69
   0 -15   3    1.99    3.31
   0  15   3   -2.18    5.07
   0  15   3    0.29    0.81
   0  15   3   -0.13    0.68
   0 -16  -3   54.48    2.48
   0  16  -3   28.31    1.87
   0  16  -3   23.77    1.80
   0 -16   3   37.68    5.41
   0 -16   3   45.64    2.73
   0  16   3   30.03    6.39
   0  16   3   23.12    2.02
   0  16   3   35.51    2.15
   0 -17  -3    0.57    0.82
   0 -17  -3   -0.05    0.75
   0  17  -3   -0.30    0.62
   0  17  -3   -0.38    0.70
   0 -17   3   -1.98    3.83
   0 -17   3    0.98    0.92
   0  17   3    5.48    5.73
   0  17   3    4.35    1.11
   0 -18  -3   82.52    3.20
   0 -18  -3   44.30    2.72
   0  18  -3   50.12    2.56
   0  18  -3   38.94    2.38
   0 -18   3   82.13    8.13
   0 -18   3   62.71    3.11
   0  18   3   53.30    8.54
   0  18   3   43.45    2.68
   0  18   3   66.49    3.05
   0 -19  -3   -0.09    0.88
   0 -19  -3    1.00    1.34
   0  19  -3    0.10    0.78
   0  19  -3    0.15    0.79
   0 -19   3   -1.57    4.22
   0 -19   3    0.32    1.02
   0  19   3   -4.71    8.62
   0  19   3    0.35    0.97
   0  19   3    0.03    0.86
   0 -20  -3    6.94    1.50
   0  20  -3    8.55    1.49
   0  20  -3    6.86    1.43
   0 -20   3    9.52    5.42
   0 -20   3    7.55    1.56
   0  20   3   -5.12   10.05
   0  20   3    7.01    1.65
   0  20   3   12.43    1.83
   0 -21  -3    0.07    0.92
   0  21  -3    0.09    0.86
   0  21  -3   -1.16    0.80
   0 -21   3    3.08    5.98
   0 -21   3   -0.50    1.01
   0  21   3  -14.74   11.87
   0  21   3   -0.07    1.11
   0  21   3    0.24    1.02
   0 -22  -3 1520.40   15.51
   0  22  -3 1433.34   14.31
   0  22  -3 1198.43   13.41
   0 -22   3 2358.20   33.64
   0  22   3 1504.59   15.12
   0  22   3 1891.16   16.96
   0 -23  -3    0.55    1.11
   0  23  -3    0.28    0.98
   0 -23   3    6.32    6.79
   0 -23   3    0.87    1.19
   0  23   3    0.51    1.22
   0  23   3    0.96    1.43
   0 -24  -3   12.87    2.02
   0  24  -3    8.89    1.70
   0  24  -3    9.18    1.70
   0 -24   3    8.81    7.39
   0 -24   3   15.46    2.16
   0  24   3   14.18    2.15
   0  24   3   23.69    2.53
   0 -25  -3    0.31    1.05
   0  25  -3    0.27    1.02
   0  25  -3   -0.39    0.86
   0 -25   3    9.23    9.21
   0 -25   3    0.37    1.06
   0  25   3   -0.14    1.03
   0  25   3    0.17    1.08
   0 -26  -3  172.76    5.47
   0  26  -3  205.70    5.68
   0  26  -3  155.73    5.29
   0 -26   3  198.52    5.71
   0  26   3  164.79    5.32
   0  26   3  202.24    6.14
   0 -27  -3    0.49    0.98
   0  27  -3   -0.60    0.96
   0  27  -3    0.41    0.93
   0 -27   3   -1.69    0.73
   0 -27   3    0.43    0.99
   0  27   3   -0.62    0.94
   0  27   3   -0.52    0.89
   0 -28  -3   42.32    2.84
   0 -28   3   81.42    3.27
   0 -28   3   70.15    3.43
   0  28   3   62.82    3.37
   0 -29  -3    0.71    0.96
   0  29  -3   -0.33    0.91
   0 -29   3    0.18    0.78
   0  29   3   -0.20    0.90
   0 -30  -3   39.22    2.53
   0  30  -3   54.10    2.78
   0 -30   3   47.56    2.69
   0  30   3   47.80    2.77
   0 -31  -3    0.31    1.18
   0  31  -3   -0.03    1.43
   0 -31   3    0.31    0.77
   0  31   3   -0.39    0.74
   0 -32  -3   26.24    1.94
   0  32  -3   29.89    1.84
   0 -32   3   29.65    1.96
   0  32   3   31.51    2.36
   0 -33  -3   -0.33    0.57
   0 -33   3   -0.16    0.61
   0  33   3   -0.34    0.55
   0   0   4 1695.72   15.60
   0  -1  -4    0.05    0.45
   0  -1  -4   -0.03    0.46
   0   1  -4    1.12    0.51
   0   1  -4    0.07    0.45
   0  -1   4   -0.28    1.68
   0   1   4   -3.25    1.84
   0  -2  -4  253.32    3.31
   0  -2  -4  284.78    3.66
   0   2  -4  237.73    3.18
   0   2  -4  274.66    3.55
   0  -2   4  244.18    6.40
   0   2   4  242.26    6.36
   0  -3  -4    0.13    0.43
   0  -3  -4   -0.09    0.44
   0   3  -4   -0.01    0.42
   0   3  -4   -0.25    0.40
   0  -3   4    1.37    1.84
   0   3   4    0.30    1.74
   0  -4   4  709.89   10.61
   0   4   4  431.70    8.62
   0  -5  -4    0.44    0.49
   0  -5  -4    0.67    0.55
   0   5  -4    0.09    0.41
   0   5  -4    0.43    0.47
   0  -5   4    1.00    1.98
   0   5   4    0.44    2.05
   0   5   4   -0.41    0.41
   0  -6  -4   46.50    1.71
   0  -6  -4   47.21    1.77
   0   6  -4   48.86    1.66
   0  -6   4   52.55    4.04
   0   6   4   37.49    4.16
   0   6   4   45.77    1.71
   0  -7  -4    0.79    0.58
   0   7  -4    0.10    0.44
   0   7  -4    0.25    0.48
   0  -7   4   -1.69    2.23
   0   7   4   -6.73    2.48
   0   7   4    0.68    0.51
   0  -8  -4    6.91    0.93
   0   8  -4    3.47    0.71
   0   8  -4    3.80    0.73
   0  -8   4    8.44    2.67
   0   8   4    3.58    2.55
   0   8   4    4.06    1.12
   0  -9  -4    0.42    0.56
   0   9  -4    0.29    0.47
   0   9  -4    0.48    0.53
   0  -9   4   -3.42    2.26
   0   9   4    1.90    3.15
   0   9   4   -0.16    0.51
   0 -10  -4  104.65    2.76
   0  10  -4   65.49    2.18
   0  10  -4   50.51    2.02
   0 -10   4  115.24    6.09
   0  10   4   38.42    4.50
   0  10   4   52.64    2.26
   0  10   4   43.80    1.94
   0  11  -4    0.51    0.53
   0  11  -4   -0.03    0.54
   0 -11   4   -2.91    2.62
   0  11   4    1.89    3.80
   0  11   4    0.53    0.68
   0  11   4    0.40    0.61
   0 -12  -4  228.78    4.26
   0  12  -4  102.11    2.87
   0  12  -4  102.40    2.98
   0 -12   4  177.86   11.26
   0  12   4   98.17    7.59
   0  12   4   83.72    2.94
   0  12   4  164.56    3.79
   0 -13  -4    0.25    0.72
   0  13  -4    6.34    1.02
   0  13  -4    0.27    0.59
   0 -13   4   -3.50    3.05
   0  13   4    0.36    4.03
   0  13   4   -0.06    0.66
   0  13   4    0.24    0.70
   0 -14  -4  290.50    5.14
   0  14  -4  176.88    4.01
   0  14  -4  183.26    4.22
   0 -14   4  254.22    9.45
   0  14   4   93.78    8.78
   0  14   4  145.28    4.04
   0  14   4  212.15    4.59
   0 -15  -4    0.18    0.77
   0  15  -4    2.24    0.80
   0  15  -4   -0.20    0.64
   0 -15   4   -0.63    3.86
   0 -15   4   -0.25    0.71
   0  15   4   -2.89    5.47
   0  15   4   -0.17    0.69
   0  15   4   -0.13    0.73
   0 -16  -4  225.03    4.90
   0 -16  -4  107.39    3.91
   0  16  -4  128.74    3.73
   0 -16   4  190.75    9.72
   0  16   4  112.21    9.72
   0  16   4  127.23    4.14
   0  16   4  192.41    4.73
   0 -17  -4    0.95    0.93
   0 -17  -4    0.10    0.86
   0  17  -4    1.77    0.92
   0  17  -4   -0.17    0.69
   0 -17   4   -0.11    4.18
   0 -17   4    0.80    0.86
   0  17   4   -6.95    6.85
   0  17   4   -0.39    0.86
   0  17   4    0.22    0.84
   0 -18  -4   42.20    2.60
   0 -18  -4   13.77    1.87
   0  18  -4   20.33    1.89
   0  18  -4   16.45    1.84
   0 -18   4   26.02    5.58
   0 -18   4   22.42    2.24
   0  18   4   -2.69    8.44
   0  18   4   17.27    2.08
   0  18   4   29.03    2.36
   0 -19  -4    0.67    0.97
   0 -19  -4    0.29    0.83
   0  19  -4   -0.66    0.70
   0  19  -4   -0.39    0.71
   0 -19   4   -3.46    5.11
   0 -19   4    0.69    1.04
   0  19   4  -11.02    8.57
   0  19   4   -0.79    0.92
   0  19   4   -0.22    0.89
   0 -20  -4   28.11    2.51
   0  20  -4   17.97    1.99
   0  20  -4   20.23    2.11
   0 -20   4   27.97    6.25
   0 -20   4   35.33    2.76
   0  20   4   23.05   13.10
   0  20   4   22.09    2.41
   0  20   4   40.12    2.81
   0 -21  -4    1.04    1.11
   0  21  -4   -1.01    0.87
   0  21  -4   -0.43    0.92
   0 -21   4   -1.54    5.87
   0 -21   4   -0.47    1.19
   0  21   4   -6.62   17.58
   0  21   4   -0.97    1.07
   0  21   4    1.00    1.22
   0 -22  -4  155.67    5.25
   0  22  -4  188.30    5.46
   0 -22   4  247.71   13.88
   0 -22   4  253.27    6.42
   0  22   4  175.30    8.66
   0  22   4  273.53    6.77
   0 -23  -4   -0.49    0.92
   0  23  -4    0.34    0.94
   0  23  -4    0.21    0.93
   0 -23   4    5.11    6.76
   0 -23   4    0.63    1.12
   0  23   4   -0.05    1.06
   0  23   4    0.21    1.10
   0 -24  -4    5.93    1.54
   0  24  -4   13.64    2.57
   0  24  -4    6.05    1.45
   0 -24   4   10.48    1.86
   0  24   4    9.28    1.90
   0  24   4   10.73    1.86
   0 -25  -4   -0.33    0.90
   0  25  -4    0.10    1.03
   0  25  -4   -0.20    0.86
   0 -25   4   -7.70    8.04
   0 -25   4    0.37    1.02
   0  25   4   -0.19    1.02
   0  25   4    0.20    1.07
   0 -26  -4    6.44    1.44
   0  26  -4    6.51    1.56
   0 -26   4   21.81    9.46
   0 -26   4    8.50    1.59
   0  26   4    7.24    1.68
   0  26   4    9.00    1.89
   0 -27  -4   -0.49    0.80
   0  27  -4    0.49    1.09
   0 -27   4    0.38    0.96
   0  27   4   -0.30    0.86
   0 -28  -4    0.56    0.90
   0  28  -4    0.81    1.03
   0 -28   4    0.27    0.87
   0 -28   4    0.87    1.02
   0  28   4    0.44    0.93
   0 -29  -4   -0.17    0.81
   0  29  -4    0.14    0.89
   0 -29   4   -0.28    0.89
   0 -29   4    0.30    0.82
   0  29   4   -0.78    0.84
   0 -30  -4    0.45    0.80
   0  30  -4    2.04    0.96
   0 -30   4    1.37    0.87
   0 -30   4    2.62    0.99
   0  30   4    0.85    0.89
   0 -31  -4   -0.60    0.64
   0  31  -4    0.70    0.77
   0 -31   4    0.51    0.76
   0  31   4    0.26    0.80
   0 -32  -4    7.64    1.16
   0  32  -4   11.92    1.27
   0 -32   4   11.92    1.38
   0  32   4    9.66    1.34
   0 -33  -4   -0.16    0.54
   0 -33   4   -0.39    0.53
   0  33   4   -0.35    0.56
   0   0  -5    0.22    0.50
   0   0  -5    0.01    0.46
   0   0   5   -2.32    2.20
   0  -1  -5    0.11    0.49
   0  -1  -5    1.07    0.58
   0   1  -5    0.17    0.51
   0   1  -5    0.71    0.55
   0  -1   5    2.99    2.30
   0   1   5   -0.11    2.07
   0  -2  -5  145.84    2.91
   0  -2  -5  178.87    3.34
   0   2  -5  148.26    3.40
   0   2  -5  130.66    2.86
   0  -2   5  152.73    5.85
   0   2   5  135.56    6.04
   0  -3  -5    0.00    0.56
   0  -3  -5   -0.11    0.54
   0   3  -5    0.47    0.63
   0   3  -5    0.06    0.54
   0  -3   5    1.40    2.01
   0   3   5    0.76    2.23
   0  -4   5 3372.76   25.54
   0   4   5 3151.45   25.32
   0  -5  -5   -0.09    0.60
   0   5  -5    0.21    0.53
   0   5  -5   -0.17    0.50
   0  -5   5    3.47    2.51
   0   5   5   -3.05    2.66
   0  -6  -5   32.25    1.97
   0  -6  -5   24.03    1.57
   0   6  -5   17.49    1.28
   0   6  -5   11.80    1.16
   0  -6   5   19.45    3.06
   0   6   5   16.57    3.24
   0   6   5   15.45    1.41
   0   6   5   20.86    1.44
   0  -7  -5    0.16    0.59
   0  -7  -5    0.11    0.61
   0   7  -5    0.20    0.50
   0   7  -5    0.09    0.53
   0  -7   5   -1.57    2.21
   0   7   5   -2.85    2.96
   0   7   5    0.52    0.60
   0   7   5    0.53    0.62
   0  -8  -5  355.73    5.06
   0   8  -5  215.79    3.89
   0   8  -5  216.68    4.04
   0  -8   5  302.97    9.06
   0   8   5  200.57    7.97
   0   8   5  354.75    5.18
   0  -9  -5    0.33    0.71
   0   9  -5    0.71    0.62
   0   9  -5   -0.20    0.54
   0   9   5   -2.10    3.05
   0   9   5   -0.04    0.61
   0   9   5    0.05    0.64
   0 -10   5 2129.71   23.38
   0  10   5 1259.76   19.12
   0 -11  -5   -0.04    0.72
   0  11  -5   -0.22    0.57
   0  11  -5    0.04    0.56
   0 -11   5   -3.39    2.85
   0  11   5   -1.43    4.05
   0  11   5    0.97    0.76
   0  11   5    0.38    0.69
   0  12  -5  693.20    8.06
   0 -12   5 1439.92   20.57
   0  12   5  704.78   16.17
   0  12   5  599.37    7.97
   0 -13  -5    0.26    0.79
   0  13  -5    0.25    0.58
   0  13  -5   -0.30    0.58
   0 -13   5   -0.11    3.42
   0 -13   5    0.11    0.80
   0  13   5    2.95    5.29
   0  13   5   -0.18    0.69
   0  13   5    0.08    0.73
   0 -14  -5  401.73    6.43
   0 -14  -5  211.21    5.36
   0  14  -5  240.56    4.95
   0  14  -5  209.75    5.19
   0 -14   5  428.76   12.89
   0 -14   5  421.31    7.88
   0  14   5  170.62   10.84
   0  14   5  303.11    5.80
   0 -15  -5   -0.85    0.76
   0 -15  -5   -1.24    0.98
   0  15  -5    0.17    0.69
   0  15  -5   -0.01    0.65
   0 -15   5    1.75    4.05
   0 -15   5    0.54    0.88
   0  15   5    6.59    6.27
   0  15   5    0.88    0.90
   0  15   5   -0.23    0.82
   0 -16  -5  280.04    5.78
   0 -16  -5  104.97    4.02
   0  16  -5   89.46    3.34
   0  16  -5   96.12    3.55
   0 -16   5  202.70   10.71
   0 -16   5  214.04    5.38
   0  16   5  117.15   10.50
   0  16   5  117.55    4.10
   0  16   5  188.72    4.95
   0 -17  -5    0.85    0.97
   0 -17  -5   -0.12    0.87
   0  17  -5    0.64    0.78
   0  17  -5   -0.24    0.72
   0 -17   5    0.27    4.78
   0 -17   5   -0.28    0.90
   0  17   5   -0.73    7.25
   0  17   5   -0.31    0.90
   0  17   5   -0.43    0.84
   0 -18  -5    4.60    1.38
   0 -18  -5    4.17    1.79
   0  18  -5    2.05    0.97
   0  18  -5    0.56    0.84
   0 -18   5   -0.35    6.01
   0 -18   5    4.12    1.36
   0  18   5   13.82    8.30
   0  18   5    2.45    1.26
   0  18   5    4.38    1.25
   0 -19  -5    0.77    0.92
   0  19  -5   -0.64    0.74
   0  19  -5    0.01    0.82
   0 -19   5    5.17    5.55
   0  19   5   -2.39   10.47
   0  19   5   -0.30    0.99
   0  19   5    0.14    1.00
   0 -20  -5  443.13    8.53
   0  20  -5  564.41    9.05
   0  20  -5  583.84    9.41
   0 -20   5  721.49   20.00
   0 -20   5  846.29   11.29
   0  20   5  560.88    9.38
   0  20   5  883.44   11.67
   0 -21  -5   -0.63    0.75
   0  21  -5    0.05    0.89
   0  21  -5   -0.02    0.96
   0 -21   5   10.07    6.34
   0 -21   5    0.38    1.18
   0  21   5   10.89   14.07
   0  21   5    0.41    1.14
   0  21   5    1.51    1.32
   0 -22  -5   18.52    2.19
   0  22  -5   15.10    2.08
   0  22  -5   17.84    2.12
   0 -22   5   14.39    7.13
   0 -22   5   24.91    2.54
   0  22   5   20.60    2.38
   0  22   5   24.08    2.54
   0 -23  -5   -0.14    0.76
   0  23  -5   -0.35    1.00
   0  23  -5    0.25    0.91
   0 -23   5   -4.45   11.73
   0 -23   5    0.49    1.13
   0  23   5   -0.31    0.93
   0  23   5   -0.47    0.94
   0 -24  -5    3.00    1.17
   0  24  -5    3.05    1.36
   0  24  -5    3.46    1.20
   0 -24   5    4.08    8.12
   0 -24   5    4.73    1.48
   0  24   5    1.53    1.16
   0  24   5    4.36    1.53
   0 -25  -5    0.46    0.96
   0  25  -5    0.45    0.94
   0 -25   5   -2.36    8.56
   0 -25   5    0.29    1.02
   0  25   5   -0.31    0.96
   0  25   5   -0.83    1.02
   0 -26  -5   41.60    2.79
   0 -26   5   59.19    3.24
   0  26   5   41.88    2.88
   0 -27  -5    0.45    0.81
   0  27  -5   -0.21    0.87
   0 -27   5    0.63    1.00
   0  27   5   -0.28    0.85
   0 -28  -5    1.71    0.97
   0  28  -5    2.36    1.08
   0 -28   5    2.18    1.08
   0 -28   5    1.94    1.02
   0  28   5    1.79    1.12
   0 -29  -5   -0.05    0.74
   0  29  -5   -0.32    0.79
   0 -29   5   -0.17    0.83
   0 -29   5    0.48    0.83
   0  29   5   -0.78    0.77
   0 -30  -5    0.44    0.76
   0  30  -5    1.98    0.91
   0 -30   5    1.98    0.89
   0 -30   5    1.63    0.83
   0  30   5    1.99    0.89
   0 -31  -5    0.11    0.69
   0  31  -5    0.15    0.72
   0 -31   5   -0.21    0.63
   0 -31   5    0.38    0.70
   0  31   5    0.35    0.70
   0 -32  -5    1.62    0.71
   0 -32   5    3.40    0.82
   0  32   5    2.68    0.82
   0   0  -6    4.13    0.86
   0   0  -6    2.42    0.79
   0   0   6    3.70    2.59
   0   0   6    1.32    0.70
   0  -1  -6    0.43    0.60
   0  -1  -6    0.27    0.63
   0   1  -6   -0.21    0.57
   0   1  -6    0.23    0.57
   0  -1   6    0.30    2.38
   0  -1   6   -0.23    0.56
   0   1   6   -1.45    2.47
   0   1   6    0.12    0.61
   0  -2  -6   33.03    1.76
   0  -2  -6   37.61    1.91
   0   2  -6   21.99    1.49
   0   2  -6   33.77    1.80
   0  -2   6   41.11    4.85
   0   2   6   28.62    3.95
   0   2   6   27.88    1.77
   0  -3  -6    0.91    0.67
   0  -3  -6    0.05    0.59
   0   3  -6    1.28    0.64
   0   3  -6    0.43    0.60
   0  -3   6    3.31    2.75
   0   3   6    3.49    3.13
   0   3   6    1.05    0.63
   0  -4  -6    5.60    0.99
   0  -4  -6    5.57    1.00
   0   4  -6    3.61    0.83
   0   4  -6    3.38    0.84
   0  -4   6    2.40    3.01
   0   4   6    2.03    2.92
   0   4   6    4.10    0.97
   0   4   6    4.19    0.84
   0  -5  -6   -0.01    0.62
   0  -5  -6   -0.03    0.65
   0   5  -6    0.12    0.58
   0   5  -6    0.46    0.60
   0   5   6    0.36    3.34
   0   5   6   -0.10    0.58
   0   5   6   -0.51    0.55
   0  -6  -6  247.98    4.49
   0  -6  -6  187.37    4.09
   0   6  -6  138.49    3.35
   0   6  -6  137.42    3.46
   0  -6   6  192.44    7.73
   0   6   6  103.99    6.62
   0   6   6  141.51    3.75
   0   6   6  234.56    4.43
   0  -7  -6    0.22    0.68
   0  -7  -6    0.35    0.71
   0   7  -6    0.08    0.61
   0   7  -6   -0.08    0.58
   0  -7   6    0.54    2.94
   0   7   6    4.79    3.72
   0   7   6    0.65    0.72
   0   7   6    0.09    0.59
   0  -8  -6  713.80    7.82
   0   8  -6  555.29    6.82
   0   8  -6  433.16    6.25
   0  -8   6  695.55   14.33
   0   8   6  442.42    6.70
   0   8   6  748.19    8.18
   0  -9  -6    0.47    0.77
   0   9  -6    0.51    0.67
   0   9  -6    0.49    0.68
   0  -9   6    1.22    3.35
   0   9   6   -0.91    3.60
   0   9   6    0.34    0.75
   0   9   6   -0.16    0.66
   0 -10  -6   35.88    2.15
   0  10  -6   15.37    1.53
   0  10  -6   18.08    1.65
   0 -10   6   31.34    4.90
   0 -10   6   31.73    2.26
   0  10   6    7.03    4.72
   0  10   6   14.12    1.68
   0  10   6   26.04    1.91
   0 -11  -6    0.83    0.82
   0  11  -6   -0.16    0.60
   0  11  -6    0.09    0.68
   0 -11   6   -4.23    3.52
   0 -11   6    0.58    0.89
   0  11   6   -2.54    4.61
   0  11   6   -0.53    0.67
   0  11   6    0.65    0.76
   0 -12  -6  281.40    5.51
   0 -12  -6   93.42    3.69
   0  12  -6  112.48    3.52
   0  12  -6  156.61    5.00
   0 -12   6  254.10   10.20
   0 -12   6  231.47    6.19
   0  12   6   91.07    9.28
   0  12   6  137.96    4.37
   0  12   6  162.86    4.36
   0 -13  -6    0.23    0.87
   0 -13  -6    0.15    0.87
   0  13  -6   -0.20    0.73
   0  13  -6    0.88    0.78
   0 -13   6   -3.66    4.12
   0 -13   6    1.04    0.94
   0  13   6    9.75    5.94
   0  13   6    0.97    0.96
   0  13   6   -0.14    0.80
   0 -14  -6  326.84    6.26
   0 -14  -6  150.74    4.74
   0  14  -6  165.61    4.46
   0  14  -6  193.95    4.92
   0 -14   6  281.53   11.81
   0 -14   6  308.25    6.40
   0  14   6  134.87   11.51
   0  14   6  277.09    5.91
   0 -15  -6   -0.23    0.94
   0 -15  -6   -0.19    0.78
   0  15  -6   -0.13    0.75
   0  15  -6   -0.05    0.75
   0 -15   6    0.47    4.54
   0 -15   6   -0.17    0.90
   0  15   6   -0.47    6.76
   0  15   6    0.32    0.85
   0  15   6    0.71    0.90
   0 -16  -6  415.73    7.45
   0 -16  -6  168.45    5.18
   0  16  -6  170.12    4.75
   0  16  -6  158.83    4.74
   0 -16   6  393.00   19.44
   0 -16   6  282.82    6.37
   0  16   6  188.40   14.43
   0  16   6  178.47    5.18
   0  16   6  205.50    5.41
   0 -17  -6   -1.60    0.97
   0 -17  -6    0.22    0.88
   0  17  -6    0.26    0.79
   0  17  -6    0.08    0.80
   0 -17   6    1.64    5.58
   0 -17   6   -0.04    1.03
   0  17   6   15.47    8.94
   0  17   6   -0.60    0.86
   0  17   6    0.64    1.00
   0 -18  -6  211.24    5.83
   0 -18  -6  101.33    4.38
   0  18  -6   90.41    3.77
   0  18  -6   69.00    3.41
   0 -18   6  150.87   11.63
   0 -18   6  158.18    5.04
   0  18   6   86.44   13.07
   0  18   6   86.43    3.89
   0  18   6  166.10    5.16
   0 -19  -6    0.66    0.99
   0  19  -6   -0.49    0.83
   0  19  -6    0.45    0.91
   0 -19   6   -0.55    6.18
   0 -19   6    0.11    1.12
   0  19   6    3.98   11.44
   0  19   6    0.12    1.06
   0 -20  -6   97.17    4.20
   0  20  -6  103.52    4.74
   0  20  -6   89.76    3.97
   0 -20   6  139.95   12.07
   0 -20   6  151.85    5.05
   0  20   6   93.44    4.12
   0  20   6  149.69    5.15
   0 -21  -6    0.29    0.90
   0  21  -6   -0.41    0.90
   0  21  -6   -0.88    0.79
   0 -21   6    1.83    6.99
   0 -21   6   -0.46    1.06
   0  21   6   -0.70    0.97
   0  21   6    1.10    1.17
   0 -22  -6  375.31    7.99
   0  22  -6  337.71    7.54
   0  22  -6  460.32    8.80
   0 -22   6  721.59   21.16
   0 -22   6  725.33   10.61
   0  22   6  397.16    8.15
   0  22   6  855.51   12.12
   0 -23  -6    0.91    1.27
   0  23  -6    0.19    1.41
   0  23  -6   -0.51    0.76
   0 -23   6   -4.70    7.86
   0 -23   6    1.26    1.15
   0  23   6    0.99    1.11
   0  23   6    0.97    1.96
   0 -24  -6    0.33    0.83
   0  24  -6    0.98    0.97
   0 -24   6    8.33    8.68
   0 -24   6    0.01    0.97
   0  24   6    0.58    1.06
   0 -25  -6    0.87    0.92
   0 -25   6   -9.03    9.91
   0 -25   6   -0.64    0.88
   0  25   6    0.10    0.94
   0 -26  -6   63.80    3.27
   0 -26   6   97.12    3.80
   0  26   6   73.06    3.48
   0 -27  -6    0.49    0.84
   0  27  -6    0.19    0.88
   0 -27   6    0.76    0.93
   0  27   6   -0.40    0.84
   0 -28  -6   12.74    1.71
   0 -28   6   17.87    1.84
   0  28   6   13.97    1.81
   0 -29  -6   -0.14    0.61
   0  29  -6   -0.87    0.70
   0 -29   6   -0.20    0.74
   0 -29   6    0.02    0.70
   0  29   6    0.10    0.72
   0 -30  -6    0.00    0.67
   0 -30   6   -0.05    0.83
   0 -30   6   -0.22    0.64
   0  30   6   -0.14    0.62
   0 -31  -6   -0.14    0.53
   0 -31   6    0.53    0.59
   0  31   6    0.01    0.57
   0   0  -7   -0.04    0.63
   0   0  -7   -0.02    0.66
   0   0   7   -1.57    2.88
   0   0   7    0.07    0.60
   0  -1  -7   -0.19    0.61
   0  -1  -7    0.11    0.60
   0   1  -7   -0.24    0.64
   0   1  -7    0.04    0.65
   0  -1   7    1.52    3.30
   0   1   7   -0.24    3.40
   0   1   7    0.41    0.70
   0  -2  -7  156.61    3.83
   0  -2  -7  136.08    3.70
   0   2  -7  137.77    3.58
   0   2  -7  136.18    3.68
   0  -2   7  156.10    8.22
   0   2   7  148.17    8.17
   0   2   7  123.89    3.65
   0   2   7  201.13    4.30
   0  -3  -7    0.04    0.70
   0  -3  -7    0.68    0.76
   0   3  -7    0.33    0.68
   0   3  -7    0.34    0.67
   0  -3   7    4.40    3.64
   0   3   7   -0.39    3.21
   0   3   7   -0.03    0.65
   0   3   7    0.21    0.65
   0  -4  -7  652.94    7.75
   0  -4  -7  686.16    8.23
   0   4  -7  727.90    8.10
   0   4  -7  564.32    7.39
   0  -4   7  743.80   15.47
   0   4   7  532.62   13.43
   0   4   7  510.46    7.30
   0   4   7  603.35    7.51
   0  -5  -7   -0.25    0.73
   0  -5  -7    0.35    0.78
   0   5  -7   -0.05    0.67
   0   5  -7    0.08    0.71
   0  -5   7    0.47    3.26
   0  -5   7   -0.18    0.72
   0  -5   7    4.19    1.73
   0   5   7   -0.67    3.91
   0   5   7   -0.66    0.64
   0   5   7    0.27    0.69
   0  -6  -7  174.47    4.22
   0  -6  -7  227.11    4.95
   0   6  -7  157.40    3.96
   0   6  -7  149.47    4.00
   0  -6   7  192.91    8.75
   0  -6   7  137.59    4.09
   0  -6   7  245.93    5.61
   0   6   7  130.34    8.59
   0   6   7  130.94    3.91
   0   6   7  242.93    4.97
   0  -7  -7    0.22    0.80
   0  -7  -7    0.31    0.79
   0   7  -7    0.18    0.67
   0   7  -7    0.62    0.76
   0  -7   7   -3.28    3.47
   0  -7   7   -0.38    0.74
   0  -7   7    1.16    1.18
   0   7   7    1.83    4.40
   0   7   7   -0.01    0.71
   0   7   7   -0.02    0.64
   0  -8  -7    5.67    1.24
   0   8  -7    5.00    1.11
   0  -8   7    7.29    4.29
   0  -8   7    5.57    1.43
   0   8   7    0.25    4.72
   0   8   7    4.42    1.09
   0  -9  -7   -0.71    0.81
   0  -9  -7   -0.11    0.82
   0   9  -7    0.46    0.73
   0   9  -7    0.10    0.70
   0  -9   7   -1.11    3.98
   0  -9   7   -0.52    0.79
   0   9   7    6.36    5.18
   0   9   7   -0.82    0.67
   0   9   7    0.04    0.75
   0 -10  -7   13.45    1.72
   0 -10  -7    6.72    1.32
   0  10  -7    4.79    1.15
   0 -10   7   14.71    4.38
   0 -10   7   10.43    1.59
   0 -10   7   16.42    2.30
   0  10   7    0.60    4.97
   0  10   7    5.69    1.30
   0  10   7   11.57    1.58
   0 -11  -7   -0.38    0.88
   0 -11  -7    0.30    0.78
   0  11  -7    0.37    0.81
   0  11  -7    0.30    0.78
   0 -11   7   -3.51    4.35
   0 -11   7    0.31    0.91
   0  11   7   -1.08    5.81
   0  11   7    0.51    0.86
   0  11   7   -0.87    0.83
   0 -12  -7    1.50    1.08
   0 -12  -7    0.03    0.79
   0  12  -7    1.34    0.88
   0  12  -7    0.90    0.88
   0 -12   7   -2.96    4.47
   0 -12   7    0.80    1.00
   0  12   7    3.74    5.90
   0  12   7    0.74    0.93
   0  12   7    1.15    0.94
   0 -13  -7    0.46    0.94
   0  13  -7   -0.09    0.80
   0  13  -7   -0.13    0.77
   0 -13   7    0.51    0.96
   0  13   7    1.20    6.31
   0  13   7    0.38    0.90
   0  13   7   -0.32    0.88
   0 -14  -7  697.17    9.68
   0 -14  -7  269.94    6.55
   0  14  -7  373.34    7.03
   0  14  -7  312.08    6.61
   0 -14   7  671.90   17.96
   0 -14   7  491.68    8.36
   0  14   7  314.74   16.12
   0  14   7  289.97    6.56
   0  14   7  525.00    8.55
   0 -15  -7   -0.03    1.07
   0 -15  -7    0.86    0.98
   0  15  -7    0.49    0.89
   0  15  -7   -0.05    0.89
   0 -15   7   -1.42    5.29
   0 -15   7   -0.04    1.41
   0  15   7   -0.91    0.80
   0  15   7    0.22    0.96
   0 -16  -7  224.01    5.90
   0 -16  -7  100.82    4.39
   0  16  -7   77.00    3.52
   0  16  -7  126.51    4.49
   0 -16   7  201.28   12.31
   0 -16   7  204.58    5.66
   0  16   7  124.33   12.99
   0  16   7  105.30    4.24
   0  16   7  135.54    4.70
   0 -17  -7   -0.14    1.46
   0 -17  -7   -0.82    0.77
   0  17  -7   -0.43    0.86
   0  17  -7   -0.24    0.84
   0 -17   7    2.94    6.46
   0 -17   7    0.63    1.14
   0  17   7    6.97    9.67
   0  17   7    0.07    1.00
   0 -18  -7  130.75    4.81
   0  18  -7   93.06    5.28
   0  18  -7  103.73    4.23
   0 -18   7  233.70   13.86
   0 -18   7  238.56    6.18
   0  18   7   97.68   13.11
   0  18   7  132.22    4.80
   0  18   7  247.41    7.11
   0 -19  -7   -0.50    0.76
   0  19  -7   -0.57    0.82
   0  19  -7   -0.17    0.85
   0 -19   7    2.58    6.91
   0 -19   7    0.31    1.07
   0  19   7    4.41   12.83
   0  19   7   -0.16    0.97
   0  19   7   -0.40    0.96
   0 -20  -7   24.70    2.39
   0  20  -7   20.92    2.33
   0  20  -7   18.95    2.21
   0 -20   7   42.66    8.69
   0 -20   7   35.86    2.83
   0  20   7    3.17   22.38
   0  20   7   21.78    2.36
   0  20   7   36.37    2.95
   0 -21  -7    0.70    0.91
   0  21  -7   -1.31    0.91
   0  21  -7   -0.60    0.81
   0 -21   7    7.44    7.80
   0 -21   7    0.16    1.13
   0  21   7   -0.34    0.91
   0  21   7    0.96    1.24
   0 -22  -7   24.05    2.33
   0  22  -7   25.58    2.71
   0  22  -7   27.18    2.48
   0 -22   7   34.12    8.90
   0 -22   7   38.97    2.85
   0  22   7   28.19    2.54
   0  22   7   51.93    3.44
   0 -23  -7    0.30    0.90
   0 -23   7  -16.59   11.40
   0 -23   7    0.28    1.00
   0  23   7   -0.05    0.91
   0 -24  -7    3.18    1.16
   0 -24   7   13.51   15.03
   0 -24   7    4.42    1.30
   0  24   7    4.60    2.39
   0 -25  -7    0.41    0.89
   0 -25   7    0.59    0.99
   0  25   7   -0.11    0.90
   0 -26  -7    0.11    0.69
   0 -26   7    0.00    0.88
   0  26   7   -0.43    0.80
   0 -27  -7   -0.01    0.71
   0  27  -7   -0.07    0.85
   0 -27   7    0.30    0.84
   0  27   7   -0.21    0.76
   0 -28  -7   28.34    2.02
   0 -28   7   48.06    2.42
   0 -28   7   47.44    2.33
   0  28   7   32.59    2.14
   0 -29  -7    0.16    0.64
   0 -29   7    0.48    0.74
   0 -29   7    0.65    0.69
   0  29   7    0.05    0.67
   0 -30  -7    1.17    0.98
   0 -30   7    2.16    0.68
   0   0  -8  373.05    6.39
   0   0  -8  398.29    6.80
   0   0   8  310.83   11.98
   0   0   8  276.45    5.98
   0   0   8  566.84    8.70
   0   0   8  368.45    6.27
   0  -1  -8   -0.26    0.82
   0  -1  -8    1.14    0.86
   0   1  -8    0.12    0.81
   0   1  -8    0.07    0.83
   0  -1   8    3.49    4.11
   0  -1   8    0.25    0.81
   0  -1   8    0.78    1.18
   0   1   8    2.75    4.32
   0   1   8    0.64    0.89
   0   1   8    0.19    1.14
   0   1   8    0.03    0.76
   0  -2  -8  383.51    6.53
   0  -2  -8  407.35    6.93
   0   2  -8  391.91    6.56
   0   2  -8  455.36    7.26
   0  -2   8  463.41   13.87
   0  -2   8  414.84    7.25
   0  -2   8  706.74    9.74
   0   2   8  399.64   13.23
   0   2   8  317.29    6.43
   0   2   8  690.18    9.53
   0   2   8  350.92    6.49
   0   2   8  380.82    6.45
   0  -3  -8   -0.42    0.83
   0  -3  -8   -1.40    0.86
   0  -3  -8   -0.06    0.85
   0   3  -8    0.42    0.82
   0   3  -8   -0.35    0.74
   0  -3   8   -2.16    4.17
   0  -3   8   -0.08    0.77
   0  -3   8    1.37    1.25
   0   3   8    4.17    4.50
   0   3   8    0.25    0.72
   0   3   8    0.02    1.16
   0   3   8   -0.17    0.73
   0   3   8    1.28    0.90
   0  -4  -8  181.12    4.65
   0  -4  -8  147.72    4.72
   0  -4  -8  230.37    5.38
   0   4  -8  176.47    6.80
   0   4  -8  170.92    4.59
   0  -4   8  201.29   10.27
   0  -4   8  189.91    5.02
   0  -4   8  290.81    6.48
   0   4   8  160.30    9.96
   0   4   8  152.11    4.59
   0   4   8  280.03    6.21
   0   4   8  151.85    4.42
   0   4   8  196.37    4.78
   0  -5  -8    1.44    1.02
   0  -5  -8   -0.81    0.85
   0  -5  -8   -0.09    0.88
   0   5  -8   -0.13    0.86
   0   5  -8    0.23    0.78
   0  -5   8   -4.16    4.25
   0  -5   8   -0.55    0.81
   0  -5   8    0.18    1.23
   0   5   8   -5.77    4.55
   0   5   8   -0.06    1.15
   0   5   8   -0.50    0.67
   0   5   8   -0.07    0.80
   0  -6  -8  282.76    6.18
   0  -6  -8  156.70    6.15
   0  -6  -8  234.02    5.50
   0   6  -8  241.69    5.36
   0   6  -8  222.79    5.29
   0  -6   8  321.27   12.35
   0  -6   8  252.69    5.81
   0  -6   8  363.40    7.23
   0   6   8  180.37   10.85
   0   6   8  392.03    7.21
   0   6   8  180.55    4.89
   0   6   8  262.31    5.62
   0  -7  -8    0.03    0.91
   0   7  -8   -0.09    0.80
   0   7  -8   -1.01    1.01
   0   7  -8   -0.51    0.79
   0  -7   8    0.58    4.70
   0  -7   8   -0.39    0.86
   0  -7   8    0.91    1.25
   0   7   8    1.69    5.13
   0   7   8   -1.38    1.04
   0   7   8   -0.12    0.79
   0  -8  -8   93.93    3.66
   0  -8  -8   74.85    3.55
   0   8  -8   75.99    3.25
   0   8  -8   80.45    3.42
   0  -8   8  107.40    9.08
   0  -8   8  102.33    3.90
   0  -8   8  135.77    4.72
   0   8   8   52.87    7.70
   0   8   8  159.18    4.77
   0   8   8   66.48    3.21
   0   8   8   94.83    3.62
   0  -9  -8    0.68    1.00
   0  -9  -8   -0.43    0.76
   0   9  -8   -0.37    0.80
   0   9  -8    0.09    0.84
   0  -9   8    0.03    0.95
   0  -9   8    0.40    1.32
   0   9   8    5.36    6.42
   0   9   8   -0.64    1.14
   0   9   8   -0.31    0.77
   0   9   8   -0.10    0.89
   0 -10  -8  295.39    6.34
   0 -10  -8  187.39    5.47
   0  10  -8  136.83    4.35
   0  10  -8  141.43    4.53
   0 -10   8  356.69   14.03
   0 -10   8  291.14    6.48
   0  10   8  162.11   11.18
   0  10   8  357.75    6.79
   0  10   8  153.53    4.78
   0  10   8  197.31    5.24
   0 -11  -8    1.04    1.09
   0 -11  -8    0.80    0.89
   0  11  -8    0.38    0.89
   0  11  -8   -0.04    0.88
   0 -11   8    4.81    5.14
   0 -11   8    0.20    1.05
   0  11   8    1.80    1.31
   0  11   8    0.22    0.87
   0  11   8   -0.78    0.81
   0 -12  -8   70.00    3.49
   0 -12  -8   32.60    2.61
   0  12  -8   36.58    2.57
   0  12  -8   28.30    2.36
   0 -12   8   53.34    7.38
   0 -12   8   55.33    3.40
   0  12   8   29.13    8.46
   0  12   8   75.25    3.43
   0  12   8   33.88    2.59
   0  12   8   37.57    2.67
   0 -13  -8    1.22    1.22
   0  13  -8    1.27    1.01
   0  13  -8    0.52    0.87
   0 -13   8    1.34    5.56
   0 -13   8    0.21    1.14
   0  13   8   -3.73    8.48
   0  13   8    0.19    0.96
   0  13   8    0.64    1.02
   0 -14  -8  482.15    8.64
   0 -14  -8  265.08    6.68
   0  14  -8  271.15    6.40
   0  14  -8  269.35    6.49
   0 -14   8  600.40   18.34
   0 -14   8  416.05    7.97
   0  14   8  289.99   17.76
   0  14   8  274.00    8.46
   0  14   8  360.51    7.51
   0 -15  -8    0.20    1.12
   0 -15  -8    0.36    0.93
   0  15  -8   -0.07    1.00
   0  15  -8    0.04    0.90
   0 -15   8   -2.75    6.01
   0 -15   8    0.30    1.08
   0  15   8   -4.51    9.47
   0  15   8   -0.03    0.98
   0  15   8    1.03    1.11
   0 -16  -8   15.66    2.23
   0  16  -8   16.27    2.14
   0  16  -8   16.85    2.04
   0 -16   8   29.05    7.64
   0 -16   8   35.03    2.74
   0  16   8   12.43   11.40
   0  16   8   18.13    2.18
   0  16   8   30.44    2.65
   0 -17  -8    0.28    0.89
   0  17  -8   -0.64    0.81
   0  17  -8   -0.97    0.73
   0 -17   8    4.40   10.75
   0 -17   8   -0.39    0.98
   0  17   8    9.33   13.66
   0  17   8   -0.44    0.86
   0  17   8   -0.38    1.01
   0 -18  -8   42.88    2.91
   0  18  -8   46.72    3.07
   0  18  -8   40.55    2.87
   0 -18   8   83.40   10.02
   0 -18   8  106.18    4.28
   0  18   8   53.21   14.59
   0  18   8   55.63    3.28
   0  18   8   94.27    4.25
   0 -19  -8    0.28    0.92
   0  19  -8   -1.01    1.41
   0  19  -8   -0.07    0.85
   0 -19   8    2.74    7.82
   0 -19   8   -0.28    0.98
   0  19   8   -0.53   15.63
   0  19   8    0.06    0.94
   0  19   8   -0.04    1.40
   0 -20  -8    5.70    1.42
   0  20  -8    2.63    1.40
   0  20  -8    5.53    1.40
   0 -20   8   10.45    8.33
   0 -20   8   10.00    1.78
   0  20   8    7.66    1.60
   0  20   8    9.20    2.01
   0 -21  -8    0.05    0.84
   0 -21   8    3.01   11.48
   0 -21   8    0.19    1.04
   0  21   8    0.09    0.93
   0 -22  -8   24.05    2.22
   0 -22   8   47.47   10.26
   0 -22   8   42.50    2.83
   0  22   8   29.32    3.14
   0 -23  -8    0.01    0.73
   0 -23   8    0.34    0.96
   0  23   8    0.09    0.90
   0 -24  -8  200.60    5.28
   0 -24   8  298.47    6.04
   0  24   8  199.64    5.27
   0 -25  -8   -0.04    0.76
   0 -25   8    0.76    0.89
   0  25   8    0.19    0.78
   0 -26  -8   20.85    1.83
   0  26  -8   35.32    2.07
   0 -26   8   46.31    2.38
   0  26   8   27.94    2.08
   0 -27  -8   -0.57    0.59
   0 -27   8    0.15    0.71
   0  27   8    0.36    0.74
   0 -28  -8   43.15    2.10
   0 -28   8   63.57    2.43
   0 -28   8   60.04    2.19
   0  28   8   47.75    2.21
   0   0  -9    0.03    0.87
   0   0  -9    0.99    0.90
   0   0  -9    0.68    0.95
   0   0   9   -0.53    0.82
   0   0   9   -0.16    1.34
   0   0   9    0.01    0.76
   0  -1  -9    1.92    1.11
   0  -1  -9    1.30    1.00
   0  -1  -9    0.60    0.96
   0   1  -9    0.95    0.97
   0   1  -9    0.09    0.91
   0   1  -9    0.04    0.89
   0  -1   9    6.12    8.47
   0  -1   9    1.05    1.03
   0  -1   9    1.06    1.38
   0  -1   9    0.23    0.82
   0   1   9   -0.41    0.90
   0   1   9    0.10    1.31
   0   1   9    0.12    0.80
   0  -2  -9   39.97    2.66
   0  -2  -9   29.18    2.48
   0  -2  -9   34.93    2.61
   0   2  -9   28.74    2.32
   0   2  -9   38.92    2.79
   0   2  -9   31.21    2.43
   0  -2   9   26.22    6.43
   0  -2   9   30.38    2.50
   0  -2   9   56.87    3.54
   0  -2   9   33.22    2.31
   0   2   9   29.33    2.43
   0   2   9   51.71    3.40
   0   2   9   47.73    2.73
   0  -3  -9   -0.72    0.91
   0  -3  -9    0.44    1.03
   0  -3  -9    0.05    1.00
   0   3  -9   -0.28    0.87
   0   3  -9   -0.89    0.84
   0   3  -9   -0.42    0.79
   0  -3   9    3.19    5.29
   0  -3   9   -0.79    0.88
   0  -3   9    1.51    1.43
   0   3   9   -0.55    8.71
   0   3   9   -0.98    0.86
   0   3   9   -0.25    1.23
   0   3   9   -0.37    0.84
   0  -4  -9   74.87    3.43
   0  -4  -9   52.31    3.15
   0  -4  -9   67.82    3.38
   0   4  -9   66.49    3.23
   0   4  -9   79.80    3.78
   0   4  -9   39.89    2.66
   0  -4   9   92.86    9.38
   0  -4   9   66.82    3.36
   0  -4   9  101.81    4.41
   0   4   9   44.22    7.48
   0   4   9   57.79    3.22
   0   4   9   97.11    4.18
   0   4   9   61.91    3.18
   0   4   9   72.66    3.29
   0  -5  -9    0.41    1.00
   0  -5  -9    0.48    0.96
   0  -5  -9    0.29    0.96
   0   5  -9   -0.56    0.81
   0   5  -9    0.26    1.06
   0   5  -9   -0.46    0.81
   0  -5   9    7.02    5.64
   0  -5   9   -0.65    0.91
   0  -5   9    0.53    1.32
   0   5   9    1.30    5.71
   0   5   9    0.63    0.93
   0   5   9    0.11    1.31
   0   5   9    0.73    0.98
   0   5   9    0.05    0.84
   0  -6  -9   36.31    2.67
   0  -6  -9   26.18    2.40
   0  -6  -9   32.07    2.61
   0   6  -9   23.24    2.22
   0   6  -9   32.98    2.77
   0   6  -9   25.45    2.29
   0  -6   9   37.59    6.87
   0   6   9   24.18    6.53
   0   6   9   52.12    3.36
   0   6   9   21.69    2.19
   0   6   9   22.48    2.15
   0  -7  -9    0.28    1.02
   0  -7  -9    0.17    0.87
   0   7  -9   -0.75    0.88
   0   7  -9    0.48    0.95
   0  -7   9   -3.90    5.36
   0  -7   9    0.15    0.94
   0  -7   9    0.21    1.41
   0   7   9    7.67    6.59
   0   7   9   -0.36    0.94
   0   7   9   -0.66    1.22
   0   7   9   -0.55    0.82
   0   7   9   -0.21    0.89
   0  -8  -9   40.33    2.82
   0  -8  -9   31.81    2.58
   0   8  -9   25.04    2.32
   0   8  -9   23.21    2.32
   0  -8   9   45.34    7.40
   0  -8   9   37.09    2.77
   0   8   9   28.07    7.41
   0   8   9   63.51    5.64
   0   8   9   23.60    2.28
   0   8   9   38.75    2.66
   0  -9  -9   -0.07    1.02
   0  -9  -9    0.22    0.86
   0   9  -9    0.02    0.94
   0   9  -9    0.11    0.93
   0  -9   9   -1.61    5.73
   0  -9   9   -0.34    1.01
   0   9   9   -3.24    7.46
   0   9   9    0.29    0.95
   0   9   9    0.27    0.96
   0 -10  -9  150.85    5.00
   0 -10  -9   84.55    3.90
   0  10  -9  101.75    4.08
   0  10  -9   74.73    3.61
   0 -10   9  121.36   11.33
   0 -10   9  129.32    4.66
   0  10   9   48.60    8.51
   0  10   9  173.49    5.09
   0  10   9   74.13    3.99
   0  10   9   88.56    3.86
   0 -11  -9    0.66    1.15
   0 -11  -9    0.43    0.90
   0  11  -9   -0.02    0.93
   0  11  -9    0.98    1.41
   0 -11   9   -0.05    6.06
   0 -11   9    1.22    1.20
   0  11   9    3.28    8.23
   0  11   9   -0.01    1.19
   0  11   9   -0.68    0.80
   0  11   9    0.38    0.99
   0 -12  -9   41.86    3.19
   0 -12  -9   26.84    2.46
   0  12  -9   23.73    2.34
   0  12  -9   13.94    1.93
   0 -12   9   43.84    7.51
   0 -12   9   27.17    2.60
   0  12   9   15.24    9.51
   0  12   9   20.68    2.25
   0  12   9   34.11    4.76
   0 -13  -9    0.83    1.26
   0 -13  -9    0.01    0.89
   0  13  -9    0.38    0.97
   0  13  -9    0.10    0.84
   0 -13   9   -2.49    6.48
   0 -13   9    0.00    1.03
   0  13   9    5.95    9.75
   0  13   9    0.19    0.91
   0  13   9    0.14    1.08
   0 -14  -9    9.15    1.78
   0  14  -9   10.96    1.82
   0  14  -9   10.49    1.84
   0 -14   9   19.89    2.33
   0  14   9    7.19    1.59
   0  14   9   13.02    1.99
   0 -15  -9   -0.07    0.84
   0  15  -9   -0.50    0.91
   0  15  -9   -1.19    0.71
   0 -15   9    2.04    7.27
   0 -15   9   -0.22    1.01
   0  15   9   10.68   12.24
   0  15   9   -0.95    0.76
   0  15   9    0.07    1.02
   0 -16  -9   22.42    2.25
   0  16  -9   22.50    2.39
   0  16  -9   26.88    2.47
   0 -16   9   49.12    9.15
   0 -16   9   41.22    2.90
   0  16   9   16.50   13.31
   0  16   9   23.77    2.33
   0  16   9   41.30    3.20
   0 -17  -9   -0.01    0.74
   0  17  -9   -0.33    1.07
   0  17  -9   -0.03    0.93
   0 -17   9   -1.68    7.81
   0 -17   9   -0.10    1.51
   0  17   9  -32.87   14.40
   0  17   9    0.02    0.81
   0  17   9   -0.64    1.22
   0 -18  -9   -0.24    0.77
   0  18  -9   -1.24    0.76
   0 -18   9  -12.82    8.21
   0 -18   9   -0.08    0.91
   0  18   9    0.06    0.88
   0 -19  -9   -0.21    0.79
   0 -19   9   -0.24    1.05
   0  19   9   -0.15    0.81
   0 -20  -9   27.04    2.29
   0 -20   9   42.61    2.80
   0  20   9   26.38    2.55
   0 -21  -9   -0.15    0.70
   0 -21   9    0.37    0.97
   0  21   9   -0.59    0.82
   0 -22  -9   32.89    2.35
   0 -22   9   56.17    2.87
   0  22   9   37.24    2.51
   0 -23  -9    0.35    0.74
   0 -23   9    0.42    0.83
   0  23   9   -0.29    0.71
   0 -24  -9   19.02    1.77
   0 -24   9   28.48    2.00
   0  24   9   20.35    1.87
   0 -25  -9   -0.07    0.64
   0 -25   9   -0.30    0.70
   0  25   9   -0.28    0.68
   0 -26  -9   19.27    1.56
   0 -26   9   32.10    1.76
   0  26   9   20.49    1.65
   0   0 -10   18.54    2.27
   0   0 -10   18.62    2.21
   0   0 -10   25.21    3.29
   0   0  10   16.19    7.26
   0   0  10   22.43    2.37
   0   0  10   30.76    3.01
   0   0  10   20.53    2.18
   0  -1 -10   -0.26    1.02
   0  -1 -10    0.16    0.87
   0  -1 -10    0.35    1.35
   0   1 -10   -0.67    0.92
   0   1 -10    0.65    1.10
   0   1 -10    0.22    1.21
   0  -1  10    0.13    6.38
   0  -1  10   -0.17    1.00
   0  -1  10   -0.57    1.34
   0  -1  10   -1.00    0.89
   0   1  10   -5.29    6.21
   0   1  10    0.37    0.98
   0   1  10    0.25    1.34
   0   1  10   -0.01    0.94
   0  -2 -10  129.36    4.64
   0  -2 -10  115.75    4.51
   0   2 -10  111.72    4.33
   0   2 -10  146.99    5.05
   0  -2  10  136.51   12.06
   0  -2  10  122.15    4.55
   0  -2  10  185.99    5.83
   0  -2  10   99.49    3.97
   0   2  10  116.25   12.30
   0   2  10  138.33    4.82
   0   2  10  205.05    5.98
   0   2  10  118.91    4.32
   0  -3 -10   -0.51    0.98
   0  -3 -10    0.70    1.06
   0  -3 -10    0.55    1.23
   0   3 -10   -0.59    0.90
   0   3 -10    0.68    1.08
   0   3 -10   -0.51    1.21
   0  -3  10    7.75    6.63
   0  -3  10   -0.79    0.96
   0  -3  10    0.20    1.37
   0  -3  10   -0.67    0.92
   0   3  10  -10.61    6.55
   0   3  10    0.22    0.94
   0   3  10   -0.58    1.21
   0   3  10   -0.35    0.92
   0  -4 -10   48.50    3.13
   0  -4 -10   39.03    2.85
   0  -4 -10   37.02    2.84
   0   4 -10   31.35    2.61
   0   4 -10   45.87    3.11
   0   4 -10   29.26    2.55
   0  -4  10   55.86    8.16
   0  -4  10   38.76    2.82
   0  -4  10   58.01    3.70
   0  -4  10   39.81    4.18
   0   4  10   20.88    7.50
   0   4  10   30.73    2.60
   0   4  10   66.47    3.75
   0   4  10   33.21    2.59
   0  -5 -10    0.05    1.09
   0  -5 -10   -0.03    0.85
   0   5 -10   -0.59    1.00
   0   5 -10   -0.33    0.99
   0  -5  10   -2.31    6.41
   0  -5  10   -0.87    0.98
   0  -5  10    1.21    1.44
   0   5  10    1.77    7.01
   0   5  10   -0.74    0.85
   0   5  10   -0.11    1.22
   0   5  10   -1.23    0.86
   0  -6 -10  137.71    4.92
   0   6 -10  181.19    5.54
   0   6 -10  161.72    5.23
   0  -6  10  242.68   14.49
   0  -6  10  241.13    6.21
   0   6  10  182.34   13.85
   0   6  10  198.93    5.77
   0   6  10  314.46    7.08
   0   6  10  185.65    5.43
   0   6  10  210.83    6.95
   0  -7 -10   -0.78    1.03
   0  -7 -10   -0.37    0.91
   0   7 -10   -0.07    0.97
   0   7 -10    0.41    0.91
   0  -7  10   -5.12    6.51
   0  -7  10   -0.42    0.96
   0   7  10    3.15    8.10
   0   7  10   -0.57    0.94
   0   7  10    0.36    1.33
   0   7  10    0.35    0.93
   0   7  10   -1.19    0.95
   0  -8 -10  273.06    7.57
   0  -8 -10  166.97    5.40
   0   8 -10  150.58    5.06
   0   8 -10  159.84    5.25
   0  -8  10  255.33   14.90
   0  -8  10  258.11    6.43
   0   8  10  129.51   13.91
   0   8  10  142.79    4.97
   0   8  10  347.86    7.22
   0   8  10  146.62    4.91
   0   8  10  191.08    6.82
   0  -9 -10   -1.41    1.06
   0  -9 -10   -0.12    0.89
   0   9 -10    0.97    1.08
   0   9 -10    0.34    0.95
   0  -9  10   -5.38    9.22
   0  -9  10    0.40    1.08
   0   9  10   -2.84    9.91
   0   9  10    0.44    1.04
   0   9  10   -0.30    1.18
   0   9  10    0.65    0.98
   0   9  10   -0.03    1.03
   0 -10 -10    3.27    1.42
   0 -10 -10    2.82    1.19
   0  10 -10    0.13    1.04
   0  10 -10    0.99    1.02
   0 -10  10   10.17   10.00
   0 -10  10    1.99    1.21
   0  10  10   30.55   15.96
   0  10  10    1.71    0.95
   0  10  10    0.41    0.88
   0  10  10    3.06    1.42
   0 -11 -10   -0.81    0.67
   0  11 -10    0.22    1.00
   0  11 -10    0.74    0.94
   0 -11  10   -4.98    7.03
   0 -11  10    0.72    1.15
   0  11  10   -0.03   10.02
   0  11  10    0.50    0.94
   0  11  10    1.00    0.99
   0  11  10    0.72    1.14
   0 -12 -10  105.79    4.34
   0  12 -10  112.07    4.53
   0  12 -10  126.66    4.77
   0 -12  10  188.30   14.69
   0 -12  10  172.56    5.29
   0  12  10   91.53   12.70
   0  12  10  102.16    4.25
   0  12  10  106.91    4.26
   0  12  10  124.67    5.46
   0 -13 -10    0.07    0.92
   0  13 -10    0.56    1.40
   0  13 -10    0.46    1.24
   0 -13  10   -4.37    7.53
   0  13  10    7.00   11.90
   0  13  10    0.68    0.95
   0 -14 -10   21.28    2.24
   0  14 -10   15.30    2.70
   0  14 -10   22.65    2.34
   0 -14  10   26.02    8.90
   0 -14  10   46.46    2.98
   0  14  10    0.06   13.51
   0  14  10   21.21    2.20
   0 -15 -10    0.53    0.94
   0  15 -10    1.07    1.17
   0 -15  10   11.99    8.57
   0 -15  10   -0.24    0.95
   0  15  10   -0.49    0.81
   0 -16 -10   45.05    2.87
   0 -16  10   78.45   11.88
   0 -16  10   73.05    3.47
   0  16  10   41.74    2.77
   0 -17 -10   -0.31    0.80
   0 -17  10    0.11    0.99
   0  17  10   -0.33    0.79
   0 -18 -10    2.06    1.10
   0 -18  10    1.72    1.08
   0  18  10    2.01    1.01
   0 -19 -10   -0.02    0.74
   0 -19  10    0.53    0.97
   0  19  10    0.48    0.86
   0 -20 -10  124.50    4.68
   0 -20  10  123.02    3.87
   0  20  10   83.19    3.38
   0 -21 -10    0.49    0.71
   0 -21  10    0.92    1.61
   0  21  10   -0.30    0.71
   0  21  10   -0.32    0.70
   0 -22 -10    5.59    1.15
   0 -22  10   10.68    1.40
   0  22  10    9.85    1.56
   0  22  10    7.99    1.31
   0 -23 -10    0.42    0.67
   0 -23  10    0.32    0.71
   0  23  10    0.26    0.67
   0  23  10    0.26    0.70
   0 -24  10   67.90    2.29
   0  24  10   51.74    2.28
   0  24  10   37.42    2.00
   0   0 -11   -0.79    1.12
   0   0 -11    0.72    1.09
   0   0 -11    0.29    1.07
   0   0  11   -1.32    8.01
   0   0  11   -0.30    0.97
   0  -1 -11    0.96    1.23
   0  -1 -11   -0.70    0.82
   0  -1 -11   -0.51    0.97
   0   1 -11   -0.37    1.12
   0   1 -11    0.78    1.10
   0   1 -11   -0.46    0.95
   0  -1  11    7.58    8.15
   0  -1  11    0.37    0.99
   0   1  11   -2.61    8.09
   0   1  11   -0.62    0.91
   0  -2 -11  155.14    5.33
   0  -2 -11  133.98    4.83
   0  -2 -11  140.54    5.08
   0   2 -11  148.17    5.21
   0   2 -11  157.58    5.20
   0   2 -11  122.16    4.75
   0  -2  11  175.64   14.09
   0  -2  11  164.30    5.21
   0   2  11  151.80   14.49
   0   2  11  121.79    4.58
   0  -3 -11   -0.19    1.12
   0  -3 -11    0.02    0.80
   0  -3 -11   -0.57    0.97
   0   3 -11   -0.99    1.12
   0   3 -11   -0.25    0.96
   0   3 -11    0.96    1.10
   0  -3  11  -11.33    7.83
   0  -3  11    0.31    1.03
   0   3  11   -1.47    8.76
   0   3  11   -0.01    0.94
   0  -4 -11   33.60    2.93
   0  -4 -11   21.90    2.25
   0   4 -11   21.48    2.55
   0   4 -11   33.95    2.73
   0   4 -11   21.27    2.41
   0  -4  11   24.03    8.51
   0  -4  11   27.99    2.51
   0   4  11   27.47    9.68
   0   4  11   22.73    2.35
   0  -5 -11   -1.49    1.38
   0  -5 -11   -0.51    0.82
   0   5 -11   -0.15    1.17
   0   5 -11   -0.24    0.98
   0  -5  11   -5.55    7.80
   0  -5  11   -0.84    0.94
   0   5  11    1.77    9.02
   0   5  11    0.76    1.06
   0  -6 -11  143.07    7.11
   0   6 -11  155.60    5.30
   0  -6  11  213.75   15.42
   0  -6  11  219.53    5.93
   0   6  11  153.58   16.45
   0   6  11  146.33    4.96
   0  -7 -11    0.93    1.06
   0   7 -11   -0.93    1.13
   0   7 -11    0.25    1.67
   0  -7  11    4.89    7.97
   0  -7  11   -0.56    1.84
   0   7  11    5.12    9.83
   0  -8 -11  124.73    4.63
   0   8 -11   89.18    4.21
   0   8 -11  133.99    5.14
   0  -8  11  146.01   15.12
   0  -8  11  163.73    5.33
   0   8  11  107.75   12.99
   0   8  11   99.39    4.20
   0  -9 -11    0.31    0.90
   0   9 -11    0.39    1.00
   0  -9  11   11.87    8.45
   0  -9  11    1.01    1.10
   0   9  11    2.70   11.04
   0   9  11   -0.07    0.92
   0 -10 -11   -0.17    0.83
   0  10 -11    0.34    1.03
   0 -10  11   15.64    8.61
   0 -10  11    0.57    1.10
   0  10  11   -0.20    0.88
   0 -11 -11    0.22    0.85
   0 -11  11    1.36    1.18
   0  11  11    1.56   12.77
   0  11  11   -0.11    0.93
   0  11  11    0.03    0.89
   0 -12 -11  137.83    4.70
   0 -12  11  156.66   16.12
   0 -12  11  188.46    5.24
   0  12  11  116.76    4.35
   0  12  11  147.21    5.85
   0 -13 -11   -0.90    0.75
   0 -13  11  -16.98   13.13
   0 -13  11    0.06    0.96
   0  13  11    0.05    0.87
   0  13  11    0.89    0.90
   0 -14 -11    4.69    1.27
   0 -14  11    8.50    1.56
   0  14  11    4.51    1.23
   0  14  11    5.44    1.30
   0 -15 -11   -0.01    0.76
   0 -15  11    0.11    0.89
   0  15  11   -0.65    0.80
   0  15  11    0.43    0.83
   0 -16  11   10.35    1.58
   0  16  11    3.74    1.12
   0  16  11    4.70    1.19
   0 -17 -11    0.63    0.79
   0 -17  11   -0.26    0.82
   0  17  11   -0.04    0.74
   0  17  11   -0.42    0.72
   0 -18 -11    0.78    0.77
   0  18  11    0.07    1.05
   0  18  11    0.65    0.76
   0 -19 -11   -0.57    0.61
   0 -19  11   -0.65    0.69
   0  19  11   -0.29    0.72
   0  19  11   -0.05    0.66
   0 -20 -11    1.75    0.83
   0 -20  11    2.93    0.92
   0  20  11    1.97    0.85
   0  20  11    1.65    0.84
   0 -21 -11    0.11    0.88
   0 -21  11    0.07    0.65
   0  21  11   -0.13    0.63
   0  21  11    0.03    0.60
   0 -22 -11    0.25    0.54
   0 -22  11    0.94    0.63
   0  22  11    0.61    0.64
   0   0 -12   15.91    2.17
   0   0  12    5.27   11.19
   0   0  12   13.17    1.85
   0  -1 -12    0.32    0.96
   0   1 -12   -0.20    1.00
   0  -1  12    5.10   11.16
   0  -1  12   -1.01    0.84
   0   1  12   13.40   10.43
   0   1  12    0.01    0.90
   0  -2 -12    5.27    1.41
   0  -2  12    5.43   10.03
   0  -2  12    4.73    1.35
   0   2  12   -8.53   10.36
   0   2  12    4.61    1.27
   0  -3 -12   -0.86    0.83
   0  -3  12    1.54    9.55
   0  -3  12   -0.24    0.96
   0   3  12   -5.68   10.92
   0   3  12   -1.26    0.83
   0  -4 -12   29.48    2.48
   0  -4  12   36.05   10.15
   0  -4  12   31.97    2.55
   0   4  12   29.46   13.45
   0   4  12   24.14    2.31
   0  -5 -12    0.96    0.97
   0  -5  12   22.29   12.42
   0  -5  12   -0.35    0.95
   0   5  12   -0.74    0.91
   0  -6 -12   15.79    1.96
   0  -6  12   15.28    2.01
   0   6  12   10.55    1.70
   0  -7 -12    0.67    0.94
   0  -7  12   -0.53    0.99
   0   7  12    0.09    0.89
   0  -8 -12   18.02    2.04
   0  -8  12   22.08    2.24
   0   8  12   16.37    2.07
   0  -9 -12    0.44    0.93
   0  -9  12    0.38    0.99
   0   9  12    0.84    0.93
   0 -10 -12  147.18    7.32
   0 -10  12  310.74    6.25
   0  10  12  197.64    5.23
   0 -11 -12    0.48    0.78
   0 -11  12   -0.13    0.92
   0  11  12   -0.08    0.80
   0 -12 -12   20.46    1.92
   0 -12  12   22.10    2.03
   0  12  12   16.12    1.89
   0 -13 -12    0.00    0.73
   0 -13  12   -0.45    0.83
   0  13  12    0.46    0.85
   0 -14 -12   12.80    1.56
   0  14  12   12.53    2.15
   0 -15 -12    0.03    0.62
   0 -15  12   -0.49    0.71
   0  15  12   -0.41    0.71
   0 -16 -12    1.12    0.72
   0 -16  12    1.31    0.84
   0  16  12    0.29    0.72
   0 -17 -12   -0.74    0.52
   0 -17  12   -0.93    0.63
   0  17  12   -0.28    0.63
   0 -18 -12    1.98    0.72
   0 -18  12    2.98    0.82
   0  18  12    1.80    0.78
   0   0  13   -0.84    0.78
   0  -1  13   -0.94    0.75
   0   1  13   -0.26    0.83
   0  -2 -13    7.00    1.38
   0  -2  13    9.25    1.51
   0   2  13    7.72    1.39
   0  -3 -13   -0.05    0.92
   0  -3  13    0.56    0.91
   0   3  13    0.21    0.84
   0  -4 -13  132.52    4.10
   0  -4  13  157.94    4.36
   0   4  13  117.76    3.84
   0  -5 -13   -0.26    0.80
   0  -5  13   -0.08    0.85
   0   5  13    0.08    0.81
   0  -6 -13    9.15    1.48
   0  -6  13    9.57    1.49
   0   6  13    4.37    1.13
   0  -7 -13    0.39    0.80
   0  -7  13    0.40    1.44
   0  -8 -13   30.16    2.08
   0  -8  13   38.33    2.28
   0   8  13   29.08    2.17
   0  -9 -13    0.67    0.86
   0  -9  13   -0.31    0.77
   0   9  13    0.07    0.75
   0 -10 -13    8.25    1.66
   0 -10  13    8.28    1.32
   0  10  13    6.36    1.21
   0 -11 -13   -0.03    0.65
   0 -11  13    0.40    0.75
   0  11  13   -0.41    0.66
   0 -12 -13   52.07    2.32
   0 -12  13   77.82    2.63
   0  12  13   66.02    2.62
   0 -13 -13    0.13    0.61
   0 -13  13    0.17    0.66
   0  13  13   -0.08    0.63
   0 -14 -13   13.09    2.05
   0 -14  13   28.98    1.61
   0  14  13   19.00    1.50
   0   0  14   12.85    1.45
   0  -1  14   -0.02    0.68
   0   1  14   -0.71    0.65
   0  -2  14    0.34    0.71
   0   2  14   -0.57    0.60
   0  -3  14    0.10    0.69
   0   3  14    0.01    0.67
   0  -4  14   34.53    1.89
   0   4  14   28.30    1.77
   0  -5  14   -0.73    0.62
   0   5  14    0.35    0.65
   0  -6  14   15.89    1.43
   0   6  14   14.27    1.39
   0  -7  14   -0.23    0.63
   0   7  14    0.09    0.61
   1   0   0    0.82    0.11
  -1   0   0   -0.05    0.37
   1  -1   0    0.32    0.11
   1  -1   0   -0.01    0.11
   1  -1   0    0.07    0.12
  -1  -1   0    1.26    0.40
  -1   1   0    0.26    0.12
   1  -2   0    0.19    0.18
   1  -2   0    0.00    0.20
   1   2   0   -0.21    0.11
  -1   2   0    1.18    0.24
   1  -3   0    2.01    0.35
   1   3   0    0.09    0.30
   1   3   0    0.30    0.23
  -1  -3   0   -0.95    0.70
  -1   3   0    0.25    0.24
  -1   3   0    0.68    0.31
   1   4   0    0.12    0.25
  -1  -4   0    0.51    0.88
  -1   4   0    0.06    0.27
   1  -5   0    1.03    1.49
   1  -5   0    0.23    0.35
   1   5   0    2.04    0.38
  -1  -5   0   -0.57    0.95
  -1   5   0    0.79    0.39
   1  -6   0    1.40    0.45
   1   6   0    0.27    0.35
  -1  -6   0   -0.10    1.22
  -1  -6   0    0.16    0.29
  -1   6   0    0.21    0.37
   1  -7   0    0.32    1.95
   1  -7   0    0.03    0.41
   1   7   0    0.04    0.36
  -1  -7   0    0.40    0.33
  -1   7   0   -0.10    0.39
   1  -8   0    0.60    2.05
   1  -8   0   -0.20    0.41
   1   8   0    0.12    0.40
  -1  -8   0   -0.13    1.24
  -1  -8   0   -0.05    0.31
  -1   8   0   -0.29    0.39
   1  -9   0    1.97    2.16
   1  -9   0   -0.18    0.42
   1   9   0   -0.11    0.38
  -1  -9   0   -0.43    1.58
  -1  -9   0   -0.13    0.32
  -1   9   0    0.01    0.42
   1 -10   0   -1.09    2.31
   1 -10   0    0.14    0.46
   1  10   0    3.95    0.70
  -1 -10   0    0.56    1.70
  -1 -10   0   -0.02    0.35
  -1  10   0   -0.11    0.42
   1 -11   0    0.31    2.47
   1 -11   0    0.33    0.49
   1  11   0    0.31    0.51
  -1 -11   0   -0.74    1.77
  -1 -11   0   -0.08    0.37
  -1  11   0    0.13    0.45
   1 -12   0    2.73    2.81
   1 -12   0   -0.17    0.49
   1  12   0    0.04    0.47
  -1 -12   0   -0.34    1.82
  -1 -12   0   -0.15    0.38
  -1  12   0   -0.11    0.52
   1 -13   0   -3.14    2.86
   1 -13   0   -0.78    0.49
   1  13   0    0.13    0.52
  -1 -13   0   -0.20    2.31
  -1 -13   0    0.00    0.44
  -1  13   0    0.02    0.52
   1 -14   0    1.86    3.70
   1 -14   0   -0.37    0.58
   1  14   0   -0.18    0.60
  -1 -14   0   -1.34    2.47
  -1 -14   0    0.08    0.47
  -1  14   0   -0.06    0.57
   1 -15   0    0.23    4.00
   1  15   0    0.28    0.64
  -1 -15   0    0.80    2.75
  -1 -15   0    1.09    0.56
  -1  15   0    0.26    0.64
   1 -16   0    4.96    4.47
   1 -16   0   -0.27    0.60
   1  16   0    0.50    0.68
  -1 -16   0   -3.06    3.06
  -1 -16   0    0.45    0.54
  -1  16   0   -0.20    0.64
   1 -17   0    2.06    4.42
   1 -17   0   -0.14    0.63
   1  17   0   -0.10    0.68
  -1  17   0   -0.38    0.62
   1 -18   0   -0.17    4.67
   1 -18   0    0.34    0.75
   1 -18   0    0.75    0.91
   1  18   0   -1.10    0.63
  -1 -18   0   -0.06    0.69
  -1  18   0    0.26    0.82
  -1  18   0   -0.66    0.67
   1 -19   0   -4.10    5.26
   1 -19   0    0.03    0.75
   1 -19   0   -0.30    0.83
   1  19   0    0.26    0.83
  -1 -19   0   -0.58    0.70
  -1  19   0   -0.18    1.05
  -1  19   0   -0.45    1.50
   1 -20   0    4.30    5.87
   1 -20   0    2.08    0.95
   1 -20   0    7.22    1.59
   1  20   0    5.00    1.31
  -1 -20   0    2.65    1.92
  -1 -20   0   -0.69    0.79
  -1  20   0    3.54    1.08
  -1  20   0    1.13    1.02
  -1  20   0    0.56    0.92
   1 -21   0    1.64    0.92
   1 -21   0   -0.17    0.96
   1  21   0    0.37    0.89
  -1 -21   0    0.05    0.90
  -1  21   0    0.25    0.82
  -1  21   0    0.97    1.15
  -1  21   0   -0.12    0.84
   1 -22   0   -0.60    0.98
   1  22   0   -0.42    1.12
   1  22   0    0.72    1.05
  -1 -22   0   -1.07    0.93
  -1 -22   0   -0.40    0.85
  -1  22   0    1.85    1.01
  -1  22   0    0.36    1.06
  -1  22   0   -0.02    0.92
   1 -23   0    0.31    1.12
   1  23   0   -0.72    0.94
   1  23   0    0.65    1.02
  -1 -23   0    0.54    0.97
  -1 -23   0    0.14    0.82
  -1  23   0    0.75    0.97
  -1  23   0   -1.47    0.92
  -1  23   0   -0.84    0.90
   1 -24   0    0.18    1.10
   1  24   0   -0.17    1.18
   1  24   0   -0.12    1.74
  -1 -24   0   -0.14    0.81
  -1  24   0   -0.25    1.11
   1 -25   0    0.57    0.98
   1  25   0   -0.68    0.88
   1  25   0    0.80    1.20
   1  25   0   -0.53    0.82
  -1 -25   0    1.14    0.99
  -1  25   0    0.31    1.11
  -1  25   0    0.63    1.12
   1 -26   0   -0.40    0.97
   1  26   0    1.01    1.10
   1  26   0   -0.33    1.08
   1  26   0    0.26    0.94
  -1 -26   0   -0.45    0.87
  -1  26   0    0.11    1.03
  -1  26   0    0.28    0.98
   1 -27   0   -0.94    0.78
   1  27   0    0.24    1.48
   1  27   0    0.46    1.13
   1  27   0    0.14    0.98
  -1 -27   0   -0.21    0.85
  -1  27   0   -0.34    0.92
  -1  27   0    0.02    1.16
   1 -28   0    0.78    1.01
   1  28   0    0.33    1.11
   1  28   0    1.00    1.06
  -1 -28   0   -0.31    0.83
  -1  28   0    0.57    1.00
   1 -29   0   -0.24    0.85
   1  29   0   -0.60    1.51
  -1 -29   0   -0.70    0.81
  -1  29   0    0.42    0.95
   1 -30   0    0.57    0.95
   1  30   0   -0.07    0.94
  -1 -30   0    0.26    0.86
  -1  30   0   -0.24    0.79
   1 -31   0   -0.45    0.77
   1  31   0   -0.39    0.82
  -1 -31   0   -0.21    0.76
  -1  31   0   -0.10    0.73
   1 -32   0   -0.17    0.75
   1  32   0   -0.11    0.81
  -1 -32   0   -0.10    0.88
  -1  32   0   -0.66    0.65
   1 -33   0   -0.14    0.65
   1  33   0    0.13    0.75
  -1 -33   0   -0.35    0.65
  -1  33   0    0.03    0.63
   1 -34   0    0.47    0.73
   1  34   0    0.77    0.66
  -1 -34   0   -0.20    0.52
   1   0  -1    0.42    0.11
   1   0  -1    0.38    0.18
  -1   0  -1    0.46    0.25
  -1   0  -1    0.15    0.26
  -1   0   1    0.06    0.55
  -1  -1   1  738.02    4.10
  -1   1   1  758.39    4.96
  -1  -2   1 1111.00    5.71
  -1   2   1  828.48    6.06
   1  -3  -1   48.29    1.09
   1   3  -1   59.52    0.92
   1  -3   1   62.77    2.64
   1  -3   1   71.90    1.22
  -1  -3  -1   71.85    1.09
  -1   3  -1   54.98    1.07
  -1  -3   1   77.16    2.02
  -1   3   1   49.13    0.98
   1  -4   1 3068.10   15.86
  -1  -4   1 3253.48   12.99
   1  -5  -1   14.11    2.08
   1  -5  -1   22.24    0.89
   1   5  -1   14.07    0.69
   1  -5   1   22.42    2.58
   1  -5   1   17.69    0.83
   1   5   1   15.97    0.78
  -1  -5  -1   19.07    0.78
  -1   5  -1   16.17    0.80
  -1   5  -1   10.56    0.74
  -1  -5   1   20.55    1.78
  -1   5   1   12.41    0.85
   1  -6  -1  333.42    6.37
   1  -6   1  440.40    7.21
  -1  -6  -1  439.90    3.28
  -1   6  -1  255.37    2.89
  -1  -6   1  355.93    5.58
   1  -7  -1   19.46    2.75
   1   7  -1   15.66    0.88
   1  -7   1   24.72    2.89
   1  -7   1   27.20    1.12
   1   7   1   14.30    2.53
   1   7   1   17.75    0.95
  -1  -7  -1   22.74    0.97
  -1   7  -1   22.23    1.03
  -1   7  -1   17.38    0.98
  -1  -7   1   18.78    2.09
  -1   7   1   23.18    1.07
   1  -8  -1 2247.55   17.85
   1  -8   1 2997.69   20.49
   1   8   1 2487.53   18.63
  -1  -8   1 2524.90   16.61
   1  -9  -1   36.48    4.33
   1  -9  -1   63.87    1.77
   1   9  -1   40.31    1.40
   1  -9   1   41.50    3.75
   1  -9   1   39.77    1.44
   1   9   1   37.12    4.60
   1   9   1   30.77    1.30
  -1  -9  -1   56.19    1.52
  -1   9  -1   29.19    1.30
  -1  -9   1   42.90    3.14
  -1  -9   1   25.47    0.98
  -1   9   1   37.73    1.44
   1 -10  -1  193.59    6.57
   1 -10  -1  199.74    3.13
   1  10  -1  162.85    2.80
   1 -10   1  186.55    6.36
   1 -10   1  204.53    3.15
   1  10   1  144.80    7.13
   1  10   1  155.12    2.82
  -1 -10  -1  272.16    3.34
  -1  10  -1  151.40    2.84
  -1 -10   1  190.98    5.73
  -1 -10   1  153.54    2.33
  -1  10   1  260.16    3.66
   1 -11  -1  108.56    5.73
   1 -11  -1  122.58    2.64
   1  11  -1  128.71    4.00
   1 -11   1  131.99    5.92
   1 -11   1   92.96    2.30
   1  11   1  108.59    6.36
   1  11   1  100.60    2.75
  -1 -11  -1  165.69    2.78
  -1  11  -1   96.80    2.43
  -1 -11   1  105.47    4.60
  -1 -11   1   94.09    1.97
  -1  11   1  160.20    3.07
   1 -12  -1  105.02    2.59
   1  12  -1   79.30    2.25
   1 -12   1   89.44    6.07
   1 -12   1   83.44    2.30
   1  12   1   78.68    7.19
   1  12   1   82.08    2.34
  -1 -12  -1   96.52    2.27
  -1  12  -1   66.85    2.16
  -1 -12   1   85.34    4.80
  -1 -12   1   63.43    1.74
  -1  12   1   76.28    2.60
   1 -13  -1   90.74    6.17
   1 -13  -1  160.82    3.31
   1  13  -1  120.11    2.88
   1 -13   1   83.02    5.79
   1 -13   1   91.18    2.51
   1  13   1  114.36    8.57
   1  13   1  116.55    2.90
  -1 -13  -1  148.01    3.42
  -1  13  -1   75.30    2.41
  -1 -13   1  131.22    5.96
  -1 -13   1   76.26    2.01
  -1  13   1   93.24    2.65
   1 -14  -1 1756.08   21.67
   1 -14   1 1980.26   22.74
   1  14   1 1694.28   22.36
  -1 -14   1 1812.12   23.00
  -1 -14   1 1094.06    7.70
   1 -15  -1   82.16    7.62
   1 -15  -1  115.08    3.12
   1  15  -1  101.93    2.97
   1 -15   1   79.34    6.63
   1 -15   1   58.88    2.26
   1  15   1   68.34    7.87
   1  15   1   91.18    2.86
  -1 -15  -1   61.95    2.80
  -1  15  -1   86.66    2.70
  -1  15  -1   66.22    2.51
  -1 -15   1   62.38    5.47
  -1 -15   1   53.05    1.91
  -1  15   1   69.29    2.70
  -1  15   1  113.42    3.19
   1 -16  -1  707.05   16.03
   1 -16  -1  974.59    9.07
   1  16  -1  786.40    8.30
   1 -16   1  868.85   17.11
   1 -16   1  694.91   11.69
   1  16   1  668.34   17.51
  -1 -16  -1  668.43    7.73
  -1  16  -1  635.84    7.33
  -1 -16   1  918.17   15.98
  -1  16   1  657.41    7.97
   1 -17  -1   -0.44    0.66
   1  17  -1    0.38    0.71
   1 -17   1   -0.48    0.54
   1  17   1   -0.22    0.67
  -1 -17  -1    0.86    1.08
  -1  17  -1    0.18    0.61
  -1  17  -1   -0.14    0.60
  -1 -17   1    0.28    3.21
  -1 -17   1    1.73    1.48
  -1  17   1    0.65    0.87
  -1  17   1    1.25    0.82
   1 -18  -1  368.91    6.12
   1 -18  -1  279.39    6.08
   1  18  -1  275.09    5.57
   1 -18   1  317.43   12.24
   1 -18   1  239.52    4.90
   1 -18   1  295.43    6.22
   1  18   1  271.32    5.61
  -1 -18  -1  239.03    5.42
  -1  18  -1  269.55    5.27
  -1  18  -1  245.17    5.25
  -1 -18   1  286.30   10.63
  -1 -18   1  334.08    6.33
  -1  18   1  259.90    5.46
  -1  18   1  301.80    5.80
   1 -19  -1  297.15    5.74
   1 -19  -1  213.07    7.18
   1  19  -1  235.46    5.26
   1 -19   1  314.48   13.44
   1 -19   1  194.22    4.62
   1 -19   1  255.56    5.96
   1  19   1  233.04    5.55
   1  19   1  269.67    5.67
  -1 -19  -1  159.51    4.59
  -1  19  -1  247.20    5.28
  -1  19  -1  238.81    5.39
  -1 -19   1  238.18   10.10
  -1 -19   1  194.10    4.99
  -1  19   1  254.53   13.20
  -1  19   1  227.96    5.34
  -1  19   1  269.07    7.31
   1 -20  -1  494.24    7.65
   1 -20  -1  291.92    6.55
   1  20  -1  335.73    6.50
   1 -20   1  361.34   14.89
   1 -20   1  294.82    5.88
   1 -20   1  322.87    6.85
   1  20   1  365.76    7.08
   1  20   1  393.96    7.07
  -1 -20  -1  259.59    5.95
  -1  20  -1  254.26    5.56
  -1  20  -1  283.55    6.09
  -1 -20   1  365.50   13.02
  -1 -20   1  362.06    6.92
  -1  20   1  414.47   16.69
  -1  20   1  340.90    6.65
  -1  20   1  376.56    6.99
   1 -21  -1    9.74    1.57
   1 -21  -1    6.03    1.51
   1  21  -1    7.34    1.51
   1 -21   1   17.64    6.81
   1 -21   1   10.75    1.90
   1  21   1    8.33    1.51
   1  21   1    6.87    1.47
  -1 -21  -1    5.97    1.48
  -1  21  -1    9.58    1.70
  -1  21  -1    6.98    1.44
  -1 -21   1    8.54    1.60
  -1  21   1   11.25    9.30
  -1  21   1    6.24    1.53
  -1  21   1    8.19    1.56
   1 -22  -1    9.80    1.79
   1  22  -1   10.36    1.72
   1 -22   1   10.93    1.94
   1  22   1   12.52    2.15
   1  22   1   12.63    1.89
  -1 -22  -1    8.24    1.71
  -1  22  -1   12.11    1.88
  -1  22  -1   10.56    1.73
  -1  22  -1    9.21    1.64
  -1 -22   1   11.77    2.08
  -1  22   1   -9.02   10.35
  -1  22   1    9.79    1.62
  -1  22   1    9.68    1.82
  -1  22   1    8.52    1.62
   1 -23  -1   27.94    2.63
   1  23  -1   34.47    2.63
   1 -23   1   33.71   10.17
   1 -23   1   35.20    2.82
   1  23   1   33.46    2.89
   1  23   1   39.55    2.89
  -1 -23  -1   22.25    2.31
  -1  23  -1   26.58    2.41
  -1  23  -1   36.87    2.76
  -1  23  -1   30.03    2.55
  -1 -23   1   39.95    2.71
  -1 -23   1   35.04    2.69
  -1  23   1   32.96    2.62
  -1  23   1   29.05    2.66
  -1  23   1   33.89    2.69
   1 -24  -1   73.76    3.77
   1  24  -1   81.20    3.80
   1  24  -1   95.63    4.22
   1 -24   1   93.24    4.17
   1  24   1   83.06    4.00
   1  24   1   93.10    4.29
  -1 -24  -1   58.10    3.30
  -1  24  -1   57.13    3.36
  -1 -24   1   81.03    3.47
  -1 -24   1   80.41    3.76
  -1  24   1  119.25   23.32
  -1  24   1   82.07    3.96
   1 -25  -1    4.31    1.37
   1  25  -1    6.64    1.59
   1  25  -1    4.74    1.60
   1  25  -1    5.08    1.41
   1 -25   1    6.02    1.64
   1  25   1    6.57    1.65
   1  25   1    4.87    1.43
  -1 -25  -1    4.45    1.34
  -1  25  -1    4.84    1.47
  -1  25  -1    5.36    1.45
  -1 -25   1    7.11    1.47
  -1 -25   1    4.37    1.28
  -1  25   1    4.83    1.46
  -1  25   1    6.04    1.52
   1 -26  -1  184.29    5.68
   1  26  -1  189.52    5.72
   1  26  -1  171.87    5.47
   1  26  -1  173.32    5.50
   1 -26   1  203.74    5.95
   1  26   1  180.96    5.62
   1  26   1  178.09    5.63
  -1 -26  -1  143.62    4.90
  -1  26  -1  193.10    5.46
  -1  26  -1  191.34    5.86
  -1 -26   1  169.81    4.59
  -1 -26   1  169.10    5.24
  -1  26   1  161.55    5.12
  -1  26   1  225.49    6.36
   1 -27  -1    6.62    1.95
   1  27  -1    9.16    1.98
   1  27  -1    8.79    1.80
   1  27  -1    7.36    1.76
   1  27   1    5.09    1.62
   1  27   1    7.93    1.73
   1  27   1   12.09    2.55
  -1 -27  -1    6.72    1.72
  -1  27  -1    9.51    1.68
  -1 -27   1    9.58    1.52
  -1 -27   1    9.85    1.93
  -1  27   1    9.72    1.79
   1 -28  -1   17.33    2.13
   1  28  -1   17.97    2.21
   1  28  -1   19.62    3.42
   1 -28   1   21.65    2.26
   1  28   1   18.89    2.42
   1  28   1   17.82    3.36
  -1 -28  -1   17.22    2.07
  -1  28  -1   16.43    2.02
  -1 -28   1   19.40    2.13
  -1  28   1   18.98    2.15
   1 -29  -1   13.31    1.93
   1 -29   1   15.11    2.00
   1  29   1   15.18    3.41
  -1 -29  -1   14.83    2.02
  -1  29  -1   19.06    2.04
  -1 -29   1   13.32    1.84
  -1  29   1   13.09    1.80
   1 -30  -1   20.74    2.14
   1  30  -1   20.82    2.20
   1 -30   1   16.42    1.96
   1  30   1   20.93    2.20
  -1 -30  -1   22.83    2.13
  -1  30  -1   19.95    1.95
  -1 -30   1   20.01    1.98
  -1  30   1   17.32    1.93
   1 -31  -1   19.20    1.99
   1  31  -1   20.92    2.11
   1 -31   1   20.29    2.00
   1  31   1   21.69    2.10
  -1 -31  -1   23.52    2.03
  -1  31  -1   20.38    1.80
  -1 -31   1   18.83    1.85
  -1  31   1   19.94    1.87
   1 -32  -1    2.15    0.96
   1  32  -1    1.73    0.94
   1 -32   1    1.92    0.95
   1  32   1    1.19    0.92
  -1 -32  -1    2.36    0.91
  -1  32  -1    2.13    0.87
  -1 -32   1    1.24    0.83
  -1  32   1    1.13    0.82
   1 -33  -1    5.02    1.15
   1  33  -1    6.04    1.19
   1 -33   1    4.44    1.07
   1  33   1    4.95    1.09
  -1 -33  -1    4.06    0.94
  -1  33  -1    5.02    1.16
  -1 -33   1    4.78    1.00
  -1  33   1    3.09    0.82
   1 -34  -1   21.52    1.58
   1  34  -1   20.04    2.06
   1 -34   1   18.32    1.52
   1  34   1   21.50    1.58
  -1 -34  -1   20.63    1.47
  -1 -34   1   21.35    1.46
   1   0   2 3832.61   17.94
  -1   0   2 3453.23   13.84
   1  -1   2 2435.80   14.56
   1   1   2 1863.85   12.69
  -1  -1   2 1816.43    9.98
  -1   1   2 1615.25    9.88
   1   2   2  504.75    6.92
  -1  -2   2  627.91    6.07
  -1   2   2  415.49    5.44
   1  -3   2 1039.59   10.14
   1   3   2  843.88    9.13
  -1  -3   2  833.19    7.34
  -1   3   2  968.77    8.68
   1  -4   2 6084.47   25.32
   1   4   2 4413.18   21.41
  -1  -4   2 7587.63   23.20
  -1   4   2 5220.81   21.43
   1  -5   2  367.39    6.99
   1   5   2  310.47    7.76
   1   5   2  227.28    2.79
  -1  -5  -2  415.08    3.48
  -1   5  -2  238.82    2.77
  -1  -5   2  436.06    6.60
  -1   5   2  314.81    5.85
   1  -6  -2    2.38    0.55
   1   6  -2    1.23    0.42
   1  -6   2    4.05    2.14
   1  -6   2    1.73    0.47
   1   6   2    1.56    0.53
  -1  -6  -2    1.42    0.48
  -1   6  -2    0.94    0.45
  -1   6  -2    1.62    0.49
  -1  -6   2    2.35    1.39
  -1   6   2    1.96    1.67
  -1   6   2    1.20    0.45
   1  -7  -2   48.81    1.48
   1   7  -2   33.01    1.19
   1  -7   2   26.70    2.96
   1  -7   2   31.54    1.24
   1   7   2   28.14    3.11
   1   7   2   33.51    1.31
  -1  -7  -2   49.48    1.44
  -1   7  -2   26.35    1.16
  -1  -7   2   42.67    2.84
  -1   7   2   32.51    3.11
  -1   7   2   30.11    1.24
   1  -8   2  799.83   11.35
   1   8   2  411.08    8.83
  -1  -8   2  808.21    9.97
  -1   8   2  485.05    8.63
   1  -9  -2  458.71    4.64
   1   9  -2  241.91    3.31
   1  -9   2  411.72   10.14
   1  -9   2  226.53    3.28
   1   9   2  195.64    7.26
   1   9   2  259.85    3.63
  -1   9  -2  228.72    3.31
  -1   9  -2  215.08    3.36
  -1  -9   2  308.53    6.79
  -1   9   2  253.41    6.81
  -1   9   2  203.41    3.21
   1 -10  -2  143.29    2.81
   1  10  -2   90.78    2.51
   1 -10   2  131.02    5.80
   1 -10   2  140.79    2.73
   1  10   2   65.62    5.40
  -1 -10  -2  138.51    2.60
  -1  10  -2  104.70    2.39
  -1  10  -2   82.31    2.24
  -1 -10   2  101.03    4.41
  -1  10   2  100.53    5.33
  -1  10   2   93.81    2.35
   1 -11  -2  378.80    4.68
   1  11  -2  260.89    3.84
   1 -11   2  370.58    9.50
   1 -11   2  419.46    4.85
   1  11   2  256.66    9.06
   1  11   2  395.35    4.91
  -1 -11  -2  384.98    4.46
  -1  11  -2  239.27    3.72
  -1  11  -2  279.48    4.19
  -1 -11   2  355.94    8.16
  -1  11   2  312.70    8.40
  -1  11   2  378.22    4.81
   1 -12  -2  217.56    3.80
   1  12  -2  116.56    2.75
   1 -12   2  146.40    6.71
   1 -12   2  107.71    2.65
   1  12   2  101.89    7.00
   1  12   2  121.79    3.42
   1  12   2  142.87    3.16
  -1 -12  -2  205.45    3.45
  -1  12  -2   99.10    2.58
  -1  12  -2   97.05    2.67
  -1 -12   2  177.85    6.45
  -1  12   2  124.76    6.16
  -1  12   2  153.85    3.28
   1 -13   2  917.63   15.40
   1  13   2  594.27   13.87
   1  13   2  761.08    9.12
  -1 -13   2 1016.88   14.88
  -1  13   2  750.39   14.11
  -1  13   2  587.65    6.98
   1 -14  -2   33.85    1.87
   1  14  -2   22.85    1.53
   1 -14   2   20.12    4.02
   1 -14   2   20.96    1.45
   1  14   2   20.15    5.84
   1  14   2   19.02    1.70
   1  14   2   21.41    1.60
  -1 -14  -2   26.17    1.56
  -1  14  -2   16.97    1.39
  -1  14  -2   15.32    1.41
  -1 -14   2   19.33    3.61
  -1  14   2   12.01    3.81
  -1  14   2   19.51    1.67
  -1  14   2   24.57    1.66
   1 -15  -2  366.06    5.52
   1  15  -2  238.79    4.49
   1 -15   2  310.39   10.59
   1 -15   2  228.50    4.29
   1  15   2  264.14    5.18
   1  15   2  278.12    4.99
  -1 -15  -2  391.68    5.37
  -1  15  -2  197.56    4.07
  -1  15  -2  216.76    4.45
  -1 -15   2  349.03    9.74
  -1  15   2  268.43   10.35
  -1  15   2  172.02    4.16
  -1  15   2  273.40    4.94
   1 -16  -2   51.66    2.40
   1  16  -2   35.80    2.00
   1 -16   2   38.69    9.66
   1 -16   2   25.26    1.87
   1  16   2   41.35    8.01
   1  16   2   31.00    2.17
   1  16   2   37.66    2.15
  -1 -16  -2   53.09    2.23
  -1  16  -2   27.92    1.82
  -1  16  -2   27.26    1.88
  -1 -16   2   41.79    4.95
  -1  16   2   24.10    5.74
  -1  16   2   23.49    1.92
  -1  16   2   46.90    2.35
   1 -17  -2   49.36    2.46
   1  17  -2   31.46    1.99
   1 -17   2   38.29    6.28
   1 -17   2   25.85    1.79
   1 -17   2   29.96    2.45
   1  17   2   24.34    8.50
   1  17   2   33.64    2.32
   1  17   2   35.72    2.19
  -1 -17  -2   43.77    2.16
  -1 -17  -2   23.08    1.96
  -1  17  -2   29.51    1.93
  -1  17  -2   23.87    1.88
  -1 -17   2   32.59    4.80
  -1 -17   2   31.23    2.15
  -1  17   2   28.87    6.18
  -1  17   2   22.10    1.98
  -1  17   2   42.88    2.34
   1 -18  -2   39.47    2.34
   1 -18  -2   19.95    2.04
   1  18  -2   23.07    1.89
   1 -18   2   21.54    5.41
   1 -18   2   28.24    1.93
   1 -18   2   14.12    2.86
   1  18   2    4.18    9.83
   1  18   2   24.36    2.19
   1  18   2   29.64    2.40
  -1 -18  -2   24.96    2.27
  -1  18  -2   20.65    1.80
  -1  18  -2   26.88    3.17
  -1 -18   2   31.58    5.24
  -1 -18   2   29.53    2.26
  -1  18   2   27.35    6.69
  -1  18   2   30.28    2.17
   1 -19  -2  114.08    3.78
   1 -19  -2   56.52    3.10
   1  19  -2  103.11    3.64
   1 -19   2   81.91   10.03
   1 -19   2   71.87    3.43
   1  19   2   83.31    3.59
   1  19   2  103.10    3.73
  -1 -19  -2   69.00    3.23
  -1  19  -2   68.46    3.00
  -1  19  -2   50.41    2.73
  -1 -19   2   97.89    8.05
  -1 -19   2   84.68    3.44
  -1  19   2   73.06    9.04
  -1  19   2   69.46    3.22
  -1  19   2   77.71    3.28
   1 -20  -2    8.46    1.53
   1 -20  -2    5.11    1.41
   1  20  -2   10.52    1.56
   1  20  -2    5.23    1.20
   1 -20   2    6.05    6.25
   1 -20   2    5.92    1.53
   1  20   2    6.54    1.56
   1  20   2    7.89    1.49
  -1 -20  -2    7.43    1.56
  -1  20  -2    4.31    1.18
  -1  20  -2    4.27    1.23
  -1 -20   2   10.53    5.07
  -1 -20   2    8.69    1.61
  -1  20   2  -16.72    6.82
  -1  20   2    7.18    1.52
  -1  20   2    6.19    1.38
   1 -21  -2  155.79    4.67
   1 -21  -2  121.45    4.52
   1  21  -2  134.15    4.29
   1  21  -2  142.37    4.54
   1 -21   2  153.37   12.84
   1 -21   2  141.18    4.81
   1  21   2  129.90    4.59
   1  21   2  166.11    4.98
  -1 -21  -2  107.78    4.14
  -1  21  -2  107.33    3.95
  -1  21  -2  120.19    4.29
  -1 -21   2  137.05   10.49
  -1 -21   2  133.74    4.47
  -1  21   2  127.06   14.50
  -1  21   2  117.73    4.28
  -1  21   2  138.73    4.61
   1 -22  -2  523.24   14.49
   1  22  -2  464.50    8.02
   1  22  -2  562.85    9.01
   1 -22   2  712.47   21.87
   1  22   2  564.54    9.31
   1  22   2  677.62   10.02
  -1 -22  -2  568.05   10.23
  -1  22  -2  511.09    8.54
  -1  22  -2  451.12    8.24
  -1 -22   2  632.84   17.71
  -1 -22   2  666.35    9.98
  -1  22   2  560.39   23.66
  -1  22   2  503.45    8.59
  -1  22   2  615.69    9.59
   1 -23  -2  146.35    5.08
   1  23  -2  150.45    4.84
   1  23  -2  180.46    5.36
   1 -23   2  220.95   16.44
   1 -23   2  202.46    5.91
   1  23   2  178.93    6.20
   1  23   2  202.84    5.79
  -1 -23  -2  155.72    5.10
  -1  23  -2  178.35    5.34
  -1  23  -2  196.27    5.40
  -1  23  -2  163.56    5.20
  -1 -23   2  224.41    5.90
  -1  23   2  187.65   19.94
  -1  23   2  144.49    4.88
  -1  23   2  206.54    5.83
   1 -24  -2   46.00    3.13
   1  24  -2   51.79    3.21
   1  24  -2   47.43    3.05
   1 -24   2   61.92   11.27
   1 -24   2   70.43    3.72
   1  24   2   53.81    3.43
   1  24   2   78.13    3.89
  -1 -24  -2   41.23    2.94
  -1  24  -2   46.31    3.11
  -1  24  -2   59.04    3.27
  -1  24  -2   50.18    3.17
  -1 -24   2   58.81    3.32
  -1  24   2   38.53   14.72
  -1  24   2   50.38    3.18
  -1  24   2   61.48    3.47
   1 -25  -2   71.44    3.74
   1  25  -2   74.45    3.68
   1  25  -2   69.54    3.59
   1 -25   2   80.63    3.95
   1  25   2   69.98    3.76
   1  25   2   77.75    3.91
  -1 -25  -2   50.47    3.17
  -1  25  -2   91.77    3.90
  -1  25  -2   75.44    3.80
  -1 -25   2   91.61    3.74
  -1 -25   2   78.36    3.70
  -1  25   2   75.57    3.73
  -1  25   2   65.53    3.60
   1 -26  -2   43.02    3.03
   1  26  -2   43.51    3.04
   1  26  -2   54.12    3.36
   1  26  -2   44.65    3.01
   1 -26   2   44.28    3.09
   1  26   2   38.02    2.96
   1  26   2   46.24    3.17
  -1 -26  -2   34.68    2.74
  -1  26  -2   56.44    3.18
  -1  26  -2   34.73    2.83
  -1 -26   2   47.31    2.79
  -1 -26   2   53.91    3.16
  -1  26   2   45.47    3.02
  -1  26   2   46.68    3.19
   1 -27  -2   71.88    3.69
   1  27  -2   67.29    3.66
   1  27  -2   83.48    3.91
   1  27  -2   59.07    3.42
   1 -27   2   77.50    3.90
   1  27   2   62.77    3.53
   1  27   2   88.98    4.15
  -1 -27  -2   73.62    3.87
  -1  27  -2   76.84    3.52
  -1  27  -2   55.99    3.42
  -1 -27   2   78.92    3.30
  -1 -27   2   66.57    3.48
  -1  27   2   60.42    3.31
  -1  27   2   56.47    3.43
   1 -28  -2    2.04    1.20
   1  28  -2    2.27    1.26
   1 -28   2    1.24    1.08
   1  28   2    1.70    1.20
  -1 -28  -2    0.62    0.95
  -1  28  -2    1.03    1.12
  -1 -28   2    0.96    0.91
  -1 -28   2    1.52    1.09
  -1  28   2    0.97    1.01
   1 -29  -2    5.00    1.37
   1  29  -2   10.21    1.80
   1 -29   2    8.08    1.63
   1  29   2    7.99    1.62
  -1 -29  -2    8.18    1.57
  -1  29  -2    7.65    1.51
  -1 -29   2    8.89    1.75
  -1 -29   2    5.70    1.30
  -1  29   2    6.07    1.37
   1 -30  -2   13.20    1.89
   1  30  -2   16.22    2.00
   1 -30   2   19.61    2.08
   1  30   2   17.87    2.07
  -1 -30  -2   15.80    1.87
  -1  30  -2   16.38    1.76
  -1 -30   2   18.13    1.87
  -1  30   2   13.76    1.77
   1 -31  -2    8.11    1.51
   1  31  -2   15.23    1.88
   1 -31   2   13.71    1.78
   1  31   2   11.64    1.68
  -1 -31  -2   12.07    1.67
  -1 -31   2   10.56    1.50
  -1  31   2   10.57    1.56
   1 -32  -2    3.24    1.08
   1 -32   2    4.57    1.11
   1  32   2    3.18    1.02
  -1 -32  -2    2.67    0.93
  -1  32  -2    4.78    1.00
  -1 -32   2    3.49    1.00
  -1  32   2    3.01    0.91
   1 -33  -2    2.24    0.86
   1  33  -2    2.69    0.88
   1 -33   2    2.65    0.93
   1  33   2    2.52    0.88
  -1 -33  -2    2.65    0.80
  -1 -33   2    2.45    0.84
  -1  33   2    3.05    0.83
   1   0  -3    0.13    0.38
   1   0  -3    0.01    0.38
   1   0   3   -2.33    1.71
  -1   0  -3    0.83    0.46
  -1   0  -3    0.05    0.39
  -1   0   3   -1.09    1.18
   1  -1   3  759.05    9.91
   1   1   3  807.53   10.11
  -1  -1   3  747.82    8.27
  -1   1   3  864.00    9.08
   1  -2   3 3390.00   20.51
   1   2   3 2993.38   19.34
  -1  -2   3 3744.95   18.35
  -1   2   3 3193.13   17.74
   1  -3  -3  351.09    3.34
   1  -3  -3  299.63    3.24
   1  -3   3  266.86    6.29
   1   3   3  274.12    6.46
  -1  -3  -3  389.45    3.69
  -1   3  -3  330.50    3.44
  -1   3  -3  294.80    3.41
  -1  -3   3  351.00    5.96
  -1   3   3  343.76    6.31
  -1   3   3  468.53    3.91
   1  -4   3 1158.34   12.75
   1   4   3  787.52   10.79
  -1  -4   3 1176.82   10.91
  -1   4   3  962.94   10.68
   1  -5  -3   46.37    1.46
   1  -5  -3   46.30    1.53
   1   5  -3   32.90    1.16
   1   5  -3   30.02    1.17
   1  -5   3   36.43    3.39
   1   5   3   30.12    3.26
   1   5   3   45.24    1.51
  -1  -5  -3   48.28    1.51
  -1  -5  -3   42.88    1.50
  -1   5  -3   35.57    1.32
  -1   5  -3   39.03    1.44
  -1  -5   3   32.96    2.66
  -1   5   3   36.91    3.11
  -1   5   3   46.74    1.46
   1  -6  -3  427.66    4.19
   1   6  -3  272.19    3.28
   1  -6   3  375.82    8.17
   1   6   3  206.71    6.41
   1   6   3  380.29    4.21
  -1  -6  -3  346.21    3.79
  -1   6  -3  235.86    3.21
  -1   6  -3  206.69    3.14
  -1  -6   3  382.79    6.95
  -1   6   3  274.56    6.48
  -1   6   3  317.99    3.69
   1  -7   3 1248.55   22.96
   1   7   3  548.95   10.33
  -1  -7   3 1079.30   11.88
  -1   7   3  658.70   10.19
   1  -8  -3  217.83    3.32
   1   8  -3  156.53    2.65
   1   8  -3  149.46    2.70
   1  -8   3  215.39    7.08
   1   8   3  131.55    5.93
   1   8   3  192.99    3.27
  -1  -8  -3  220.53    3.27
  -1   8  -3  114.14    2.46
  -1   8  -3  130.59    2.74
  -1  -8   3  234.43    6.14
  -1   8   3  142.30    5.60
  -1   8   3  214.41    3.35
   1  -9  -3  430.52    4.81
   1   9  -3  401.90    4.38
   1   9  -3  367.72    4.65
   1  -9   3  555.28   10.73
   1   9   3  216.15    8.02
   1   9   3  454.91    5.17
  -1  -9  -3  639.18    5.71
  -1   9  -3  266.56    3.83
  -1   9  -3  348.44    5.27
  -1  -9   3  487.36    8.95
  -1   9   3  327.30    8.30
  -1   9   3  432.84    4.94
   1 -10  -3   51.32    2.16
   1  10  -3   35.89    1.52
   1  10  -3   35.69    1.57
   1 -10   3   51.58    5.03
   1  10   3   22.89    4.14
   1  10   3   36.31    1.67
  -1 -10  -3   66.22    2.04
  -1  10  -3   26.77    1.44
  -1  10  -3   39.65    1.75
  -1 -10   3   51.59    3.67
  -1  10   3   32.36    3.84
  -1  10   3   39.18    1.71
   1 -11   3 1179.18   16.75
   1  11   3  638.89   13.45
   1  11   3  606.54    6.97
  -1 -11   3 1085.48   14.30
  -1  11   3  632.45   12.34
  -1  11   3  533.27    6.53
   1 -12  -3  137.08    3.21
   1  12  -3   70.51    2.23
   1  12  -3   84.66    2.50
   1 -12   3  129.81    6.84
   1  12   3   70.71    7.32
   1  12   3   86.54    2.66
  -1 -12  -3  128.63    2.98
  -1  12  -3   89.84    2.60
  -1  12  -3   65.94    2.35
  -1  12   3   94.35    5.94
  -1  12   3   57.18    2.58
  -1  12   3  104.28    2.87
   1 -13  -3   22.53    1.65
   1  13  -3   19.42    1.39
   1  13  -3   15.28    1.34
   1 -13   3   26.65    4.74
   1  13   3   16.33    5.27
   1  13   3   15.61    1.59
   1  13   3   19.88    1.57
  -1 -13  -3   29.98    1.69
  -1  13  -3   12.37    1.26
  -1  13  -3   16.78    1.42
  -1 -13   3   25.04    3.62
  -1  13   3   13.74    3.94
  -1  13   3   12.73    1.46
  -1  13   3   22.75    1.60
   1 -14  -3  854.37    8.37
   1  14  -3  462.04    5.95
   1  14  -3  345.11    5.34
   1 -14   3  591.02   13.68
   1  14   3  401.74   13.43
   1  14   3  375.75    6.13
   1  14   3  469.75    6.46
  -1 -14  -3  616.95    6.82
  -1  14  -3  317.44    5.13
  -1  14  -3  369.88    5.75
  -1 -14   3  585.50   12.39
  -1  14   3  404.24   11.89
  -1  14   3  328.30    5.67
  -1  14   3  645.80    7.48
   1 -15  -3   34.89    2.07
   1  15  -3   31.65    1.83
   1  15  -3   25.66    1.73
   1  15   3   24.26    6.96
   1  15   3   26.06    2.04
   1  15   3   18.97    1.67
  -1 -15  -3   37.17    1.99
  -1  15  -3   16.50    1.50
  -1  15  -3   19.76    1.63
  -1 -15   3   32.37    4.49
  -1  15   3   16.62    1.71
  -1  15   3   34.73    2.04
   1 -16  -3  325.93    5.67
   1  16  -3  207.35    4.41
   1  16  -3  210.12    4.56
   1 -16   3  308.45   11.45
   1 -16   3  365.71    7.52
   1  16   3  221.81   13.60
   1  16   3  220.60    5.10
   1  16   3  305.39    5.69
  -1 -16  -3  416.00    6.09
  -1 -16  -3  162.88    4.49
  -1  16  -3  160.58    4.01
  -1  16  -3  189.18    4.49
  -1 -16   3  328.49   10.63
  -1 -16   3  266.06    5.42
  -1  16   3  266.10   11.25
  -1  16   3  177.24    4.53
  -1  16   3  414.39    6.52
   1 -17  -3   56.01    2.71
   1 -17  -3   29.16    2.31
   1  17  -3   41.96    2.26
   1 -17   3   38.20    5.93
   1 -17   3   46.85    2.86
   1  17   3   27.35    8.33
   1  17   3   32.86    2.46
  -1 -17  -3   54.64    2.54
  -1  17  -3   36.22    2.18
  -1  17  -3   38.19    2.41
  -1 -17   3   39.92    5.47
  -1  17   3   33.05    6.44
  -1  17   3   42.84    2.42
   1 -18  -3  267.29    5.58
   1  18  -3  232.63    5.07
   1  18  -3  232.57    5.22
   1 -18   3  277.61   12.06
   1 -18   3  267.73    6.10
   1  18   3  165.56   16.66
   1  18   3  189.26    5.09
   1  18   3  278.11    5.87
  -1 -18  -3  151.39    4.59
  -1  18  -3  187.20    4.67
  -1  18  -3  154.09    4.42
  -1 -18   3  296.39   11.16
  -1 -18   3  274.92    5.85
  -1  18   3  195.57   11.92
  -1  18   3  168.87    4.73
   1 -19  -3    5.50    1.31
   1 -19  -3    4.24    1.27
   1  19  -3    2.97    1.03
   1  19  -3    2.03    0.98
   1 -19   3    0.69    5.81
   1 -19   3    5.02    1.47
   1  19   3    3.68    1.36
   1  19   3    6.08    1.39
  -1 -19  -3    4.32    1.25
  -1  19  -3    3.33    1.04
  -1  19  -3    2.28    1.05
  -1 -19   3    5.91    4.22
  -1 -19   3    3.06    1.07
  -1  19   3   14.22    7.46
  -1  19   3    2.76    1.17
  -1  19   3    5.00    1.34
   1 -20  -3   37.36    2.61
   1 -20  -3   21.89    2.28
   1  20  -3   22.01    2.06
   1  20  -3   20.07    2.03
   1 -20   3   19.87    7.59
   1 -20   3   23.84    2.50
   1  20   3   19.00    2.33
   1  20   3   22.43    2.25
  -1 -20  -3   16.47    2.02
  -1  20  -3   16.21    1.91
  -1  20  -3   20.86    2.10
  -1 -20   3   25.56    5.64
  -1 -20   3   23.12    2.25
  -1  20   3   39.99    8.91
  -1  20   3   16.49    2.12
  -1  20   3   27.02    2.31
   1 -21  -3   56.45    3.17
   1 -21  -3   33.02    2.68
   1  21  -3   38.04    2.59
   1  21  -3   26.05    2.32
   1 -21   3   67.75   10.25
   1 -21   3   52.85    3.63
   1  21   3   32.61    2.75
   1  21   3   44.75    2.97
  -1 -21  -3   31.15    2.88
  -1  21  -3   29.86    2.42
  -1  21  -3   45.02    2.88
  -1 -21   3   41.33    6.92
  -1  21   3   52.95   10.72
  -1  21   3   30.32    2.64
  -1  21   3   49.07    2.99
   1 -22  -3  147.54    5.09
   1  22  -3  153.61    4.82
   1  22  -3  154.38    4.91
   1 -22   3  228.56   14.82
   1 -22   3  185.73    5.64
   1  22   3  167.83    5.34
   1  22   3  229.89    6.11
  -1 -22  -3  164.77    5.23
  -1  22  -3  170.04    5.16
  -1  22  -3  101.90    4.18
  -1 -22   3  181.32   12.01
  -1 -22   3  208.32    5.64
  -1  22   3  200.79   18.53
  -1  22   3  159.58    5.13
  -1  22   3  189.10    5.56
   1 -23  -3   58.39    3.46
   1  23  -3   63.57    4.11
   1  23  -3   61.33    3.45
   1 -23   3   72.82   10.72
   1 -23   3   82.81    3.99
   1  23   3   69.83    3.72
   1  23   3  100.91    4.77
  -1 -23  -3   51.91    3.22
  -1  23  -3   53.18    3.18
  -1  23  -3   60.61    5.29
  -1 -23   3   71.02    8.42
  -1 -23   3   80.05    3.75
  -1  23   3   66.98   14.11
  -1  23   3   52.24    3.28
  -1  23   3   97.16    6.63
   1 -24  -3    9.84    1.91
   1  24  -3    5.72    1.55
   1  24  -3    9.49    1.80
   1 -24   3   18.68   10.23
   1 -24   3   12.46    2.01
   1  24   3    4.72    1.48
   1  24   3   12.32    2.14
  -1 -24  -3    7.46    1.66
  -1  24  -3    7.38    1.64
  -1  24  -3   13.14    1.96
  -1  24  -3    7.79    1.65
  -1 -24   3    6.16    6.44
  -1 -24   3   10.37    1.80
  -1  24   3   46.32   15.10
  -1  24   3    9.28    1.86
  -1  24   3   15.06    2.08
   1 -25  -3  186.54    5.76
   1  25  -3  214.19    6.01
   1  25  -3  167.51    5.36
   1 -25   3  217.99   18.52
   1 -25   3  193.21    5.81
   1  25   3  193.43    5.81
   1  25   3  230.76    6.42
  -1 -25  -3  139.48    4.93
  -1  25  -3  212.32    5.57
  -1  25  -3  172.38    5.56
  -1 -25   3  219.52    5.87
  -1  25   3  162.40    5.24
  -1  25   3  190.56    5.84
   1 -26  -3  168.51    6.59
   1  26  -3  179.62    5.59
   1 -26   3  200.57   21.17
   1 -26   3  211.50    6.26
   1  26   3  166.53    5.38
   1  26   3  202.33    6.30
  -1 -26  -3  154.85    5.12
  -1  26  -3  197.14    5.32
  -1  26  -3  159.76    5.60
  -1 -26   3  200.49    5.58
  -1  26   3  154.40    5.06
   1 -27  -3    0.04    0.94
   1  27  -3    0.77    1.14
   1  27  -3    1.19    1.02
   1 -27   3    1.39    1.14
   1  27   3    0.35    1.07
   1  27   3    1.64    1.22
  -1 -27  -3    0.93    0.97
  -1  27  -3    0.25    0.99
  -1  27  -3    0.30    1.02
  -1 -27   3    0.04    0.93
  -1 -27   3    1.89    1.12
  -1  27   3    0.83    1.00
   1 -28  -3   13.11    1.95
   1 -28   3   16.61    1.85
   1 -28   3   15.94    2.09
   1  28   3   10.36    1.78
  -1 -28  -3   12.99    1.97
  -1  28  -3   16.91    1.95
  -1 -28   3   15.93    1.88
  -1 -28   3   15.20    1.86
   1 -29  -3    0.90    0.96
   1  29  -3    3.24    1.20
   1 -29   3    1.79    1.05
   1  29   3    0.71    1.02
  -1 -29  -3    2.50    1.10
  -1  29  -3    1.63    1.02
  -1 -29   3    1.76    1.02
  -1 -29   3    2.50    1.06
  -1  29   3    2.20    1.08
   1 -30  -3    9.57    1.54
   1  30  -3   13.89    1.77
   1 -30   3   15.69    1.86
   1  30   3   11.94    1.71
  -1 -30  -3   10.80    1.53
  -1  30  -3   15.51    1.71
  -1 -30   3   13.17    1.55
  -1 -30   3   13.46    1.72
  -1  30   3   14.86    1.96
   1 -31  -3    1.53    0.88
   1  31  -3    3.46    1.11
   1  31   3    0.90    0.94
  -1 -31  -3    2.26    1.31
  -1  31  -3    2.68    0.89
  -1  31   3    1.70    0.86
   1 -32  -3    7.01    1.28
   1  32  -3    7.04    1.23
   1 -32   3    6.79    1.28
   1  32   3    5.97    1.46
  -1 -32  -3    4.76    1.03
  -1 -32   3    6.71    1.15
  -1  32   3    6.72    1.17
   1 -33  -3    1.77    0.78
   1  33  -3    2.49    0.82
   1 -33   3    2.01    0.83
   1  33   3    2.59    0.83
  -1 -33  -3    1.49    0.71
  -1 -33   3    1.77    0.71
  -1  33   3    2.19    0.83
   1   0   4 1470.10   15.46
  -1   0   4 1609.50   14.30
   1  -1  -4  153.61    2.51
   1  -1  -4  140.35    2.50
   1   1  -4  114.57    2.15
   1   1  -4  118.10    2.29
   1  -1   4  148.55    5.86
   1   1   4  141.26    5.45
  -1  -1  -4  119.08    2.37
  -1  -1  -4  120.39    2.49
  -1   1  -4  136.61    2.64
  -1  -1   4  116.91    4.33
  -1   1   4  100.69    4.21
  -1   1   4  167.38    2.60
   1   2  -4  361.27    3.73
   1  -2   4  350.34    7.97
   1   2   4  330.71    7.78
  -1  -2  -4  332.26    3.88
  -1   2  -4  393.42    4.22
  -1  -2   4  377.47    7.08
  -1   2   4  363.95    7.29
  -1   2   4  286.43    3.44
   1  -3  -4   96.05    2.10
   1  -3  -4   93.51    2.16
   1   3  -4  107.84    2.12
   1   3  -4   99.94    2.14
   1  -3   4   91.87    5.48
   1   3   4   81.62    4.68
  -1  -3  -4  117.69    2.41
  -1  -3  -4   86.14    2.18
  -1   3  -4   99.49    2.23
  -1   3  -4   49.42    1.71
  -1  -3   4  108.30    4.10
  -1   3   4   88.40    4.18
  -1   3   4  139.78    2.50
   1  -4   4  867.93   13.71
   1   4   4  933.31   13.22
  -1  -4   4  950.06   11.43
  -1   4   4  706.87   10.50
   1  -5  -4  141.30    2.67
   1  -5  -4  155.72    2.92
   1   5  -4  113.93    2.28
   1   5  -4  104.20    2.28
   1  -5   4  114.92    5.39
   1   5   4  109.72    5.97
   1   5   4  138.43    2.81
  -1  -5  -4  134.66    2.66
  -1  -5  -4  126.33    2.71
  -1   5  -4   94.61    2.27
  -1   5  -4  111.61    2.55
  -1  -5   4  142.54    4.96
  -1   5   4  120.13    5.05
  -1   5   4  167.17    2.90
   1  -6   4 1804.94   18.57
   1   6   4 1033.97   14.48
  -1  -6   4 1658.36   15.78
  -1   6   4 1203.48   14.52
   1   7  -4   17.88    1.14
   1   7  -4   14.16    1.09
   1  -7   4   27.76    3.49
   1   7   4   13.29    3.21
   1   7   4   19.05    1.29
  -1  -7  -4   26.84    1.45
  -1   7  -4   18.31    1.23
  -1   7  -4   21.22    1.35
  -1  -7   4   15.70    2.47
  -1   7   4   20.51    3.09
  -1   7   4   31.47    1.49
   1  -8  -4  268.85    4.02
   1   8  -4  180.58    3.14
   1   8  -4  158.30    3.06
   1  -8   4  344.76    9.36
   1   8   4  266.04    4.20
  -1  -8  -4  278.87    4.06
  -1   8  -4  175.26    3.29
  -1   8  -4  176.18    3.44
  -1  -8   4  274.88    7.24
  -1   8   4  158.67    6.24
  -1   8   4  202.79    3.55
   1  -9   4 1380.96   17.89
   1   9   4  541.70   12.99
   1   9   4  644.41    7.80
  -1   9  -4  582.91    6.91
  -1  -9   4 1329.42   15.72
  -1   9   4  733.48   12.79
  -1   9   4  568.49    6.76
  -1   9   4  613.59    7.32
   1 -10  -4  126.28    3.04
   1  10  -4   69.71    2.18
   1  10  -4   63.76    2.18
   1 -10   4  106.54    6.34
   1  10   4   56.09    6.79
   1  10   4   58.46    2.37
   1  10   4   77.82    2.53
  -1 -10  -4  117.39    2.88
  -1  10  -4   72.53    2.34
  -1  10  -4   73.00    2.45
  -1  10   4   79.63    5.91
  -1  10   4   54.18    2.54
  -1  10   4   87.10    2.58
   1 -11  -4    6.88    1.04
   1  11  -4    4.86    0.87
   1  11  -4    4.72    0.86
   1 -11   4    6.48    3.21
   1  11   4    3.20    4.03
   1  11   4    3.38    0.90
   1  11   4    4.13    0.88
  -1 -11  -4   13.43    1.33
  -1  11  -4    3.41    0.76
  -1  11  -4    3.48    0.82
  -1 -11   4    8.32    2.67
  -1  11   4    2.85    2.98
  -1  11   4    4.10    0.97
  -1  11   4    6.45    1.08
   1 -12  -4  375.65    5.50
   1  12  -4  174.90    3.63
   1  12  -4  188.86    3.88
   1 -12   4  303.11   10.01
   1  12   4  175.85    9.97
   1  12   4  155.75    3.94
   1  12   4  304.89    5.16
  -1 -12  -4  293.19    4.74
  -1  12  -4  224.06    4.25
  -1  12  -4  178.63    3.97
  -1 -12   4  272.74    8.55
  -1  12   4  172.11    7.88
  -1  12   4  149.37    3.87
  -1  12   4  232.22    4.42
   1 -13  -4  122.46    3.37
   1  13  -4   42.68    2.01
   1  13  -4   34.57    1.91
   1 -13   4   70.81   10.83
   1  13   4   37.30    6.52
   1  13   4   37.62    2.22
   1  13   4   53.39    2.41
  -1 -13  -4   87.77    2.81
  -1  13  -4   42.80    2.09
  -1  13  -4   47.48    2.24
  -1 -13   4   65.85    5.56
  -1  13   4   36.60    6.08
  -1  13   4   36.13    2.17
  -1  13   4   47.95    2.24
   1 -14  -4   97.33    3.17
   1  14  -4   50.59    2.24
   1  14  -4   65.04    2.57
   1 -14   4   94.15    7.29
   1  14   4   35.24    6.67
   1  14   4   47.40    2.52
   1  14   4   56.16    2.58
  -1 -14  -4  108.27    3.20
  -1  14  -4   42.75    2.17
  -1  14  -4   45.46    2.31
  -1 -14   4   72.89    5.94
  -1  14   4   64.97    6.70
  -1  14   4   46.11    2.46
  -1  14   4   62.01    2.61
   1 -15  -4    9.69    1.45
   1  15  -4    5.04    1.03
   1  15  -4    4.20    1.02
   1 -15   4    6.14    4.76
   1 -15   4    6.40    1.42
   1  15   4   11.87    7.27
   1  15   4    6.15    1.34
   1  15   4    6.89    1.26
  -1 -15  -4    9.49    1.36
  -1 -15  -4    3.93    1.14
  -1  15  -4    4.42    1.03
  -1  15  -4    4.82    1.03
  -1 -15   4    7.05    3.68
  -1 -15   4    7.82    1.34
  -1  15   4    7.34    4.77
  -1  15   4    4.03    1.12
  -1  15   4    7.00    1.23
   1 -16  -4   10.81    1.52
   1 -16  -4    8.90    1.60
   1  16  -4   10.69    1.45
   1  16  -4    8.59    1.33
   1 -16   4   18.18    5.63
   1  16   4    4.70    8.49
   1  16   4    8.87    1.58
  -1 -16  -4   17.30    1.73
  -1  16  -4   10.20    1.46
  -1 -16   4   13.50    4.14
  -1 -16   4   16.02    1.85
  -1  16   4    8.95    5.01
  -1  16   4    8.54    1.45
  -1  16   4   11.99    1.68
   1 -17  -4   96.00    3.54
   1  17  -4   47.24    2.47
   1  17  -4   56.93    2.74
   1 -17   4   94.18    9.33
   1 -17   4   76.24    3.45
   1  17   4   43.55   10.54
   1  17   4   51.07    2.90
   1  17   4   57.90    2.91
  -1 -17  -4   93.00    4.01
  -1 -17  -4   38.04    2.53
  -1  17  -4   52.95    2.66
  -1  17  -4   50.73    2.71
  -1 -17   4   75.77    7.35
  -1 -17   4   71.23    3.17
  -1  17   4   64.51    7.61
  -1  17   4   45.40    2.73
   1 -18  -4   86.98    3.52
   1 -18  -4   40.40    2.75
   1  18  -4   48.14    2.59
   1  18  -4   33.61    2.31
   1 -18   4   59.41    7.90
   1 -18   4   72.39    3.49
   1  18   4    8.90   10.08
   1  18   4   37.48    2.68
   1  18   4   43.42    2.65
  -1 -18  -4   35.63    2.53
  -1  18  -4   40.60    2.53
  -1 -18   4   59.27    7.32
  -1 -18   4   49.69    2.84
  -1  18   4   45.75    8.14
  -1  18   4   35.07    2.57
  -1  18   4   62.28    3.08
   1 -19  -4   77.82    3.68
   1  19  -4   87.66    3.48
   1  19  -4   59.95    3.00
   1 -19   4  125.57   11.32
   1 -19   4  116.17    4.37
   1  19   4   96.49    3.98
   1  19   4  114.92    4.16
  -1 -19  -4   71.62    3.48
  -1  19  -4   81.22    3.44
  -1  19  -4   67.30    3.27
  -1 -19   4  138.55    9.44
  -1 -19   4  136.19    4.44
  -1  19   4   80.29    9.37
  -1  19   4   75.28    3.55
  -1  19   4  155.08    4.75
   1 -20  -4  711.70    9.96
   1 -20  -4  341.46    7.41
   1  20  -4  300.48    6.38
   1  20  -4  343.36    6.94
   1 -20   4  550.55   19.30
   1 -20   4  461.75    8.90
   1  20   4  327.73    7.11
   1  20   4  536.52    8.90
  -1 -20  -4  339.63    7.57
  -1  20  -4  349.83    7.01
  -1  20  -4  285.21    6.52
  -1 -20   4  451.04   14.73
  -1 -20   4  364.04    9.26
  -1  20   4  277.53    6.51
  -1  20   4  449.98    8.09
   1 -21  -4  139.80    4.79
   1 -21  -4   75.11    3.77
   1  21  -4   91.46    3.79
   1  21  -4   87.57    3.78
   1 -21   4   94.21   10.72
   1 -21   4  124.55    4.74
   1  21   4   92.08    4.11
   1  21   4  127.50    4.66
  -1 -21  -4   85.14    3.90
  -1  21  -4   80.13    3.67
  -1  21  -4   72.34    3.57
  -1 -21   4  138.51   10.54
  -1 -21   4  118.49    4.34
  -1  21   4   62.27   11.42
  -1  21   4   86.31    3.93
  -1  21   4  121.14    4.51
   1 -22  -4    1.96    1.13
   1  22  -4    2.97    1.33
   1  22  -4    1.82    1.45
   1 -22   4   -4.74    8.09
   1 -22   4    1.17    1.18
   1  22   4    0.37    1.16
   1  22   4    2.70    1.89
  -1 -22  -4   -0.15    0.94
  -1  22  -4    0.99    1.03
  -1 -22   4   -5.63    5.39
  -1 -22   4    0.78    1.08
  -1  22   4  -16.11   11.81
  -1  22   4    1.08    1.16
  -1  22   4    1.23    1.13
   1 -23  -4  163.92    5.42
   1  23  -4  208.53    5.78
   1  23  -4  169.40    5.30
   1 -23   4  304.38   18.06
   1 -23   4  291.48    7.04
   1  23   4  203.41    5.92
   1  23   4  298.50    7.17
  -1 -23  -4  194.73    5.77
  -1  23  -4  182.80    5.64
  -1  23  -4  192.55    5.78
  -1 -23   4  299.09   14.13
  -1 -23   4  239.75    6.09
  -1  23   4  203.50   21.95
  -1  23   4  202.55    5.83
  -1  23   4  235.86    6.36
   1 -24  -4   97.87    4.28
   1  24  -4   93.66    4.06
   1  24  -4   79.75    3.80
   1 -24   4  174.76   22.49
   1 -24   4  142.27    5.04
   1  24   4  110.25    4.50
   1  24   4  166.08    5.49
  -1 -24  -4   87.08    3.97
  -1  24  -4  100.04    4.32
  -1 -24   4  120.94   14.73
  -1 -24   4  141.49    4.77
  -1  24   4   93.30    4.12
  -1  24   4  143.09    5.11
   1 -25  -4   52.27    3.26
   1  25  -4   57.39    3.41
   1  25  -4   57.43    3.31
   1 -25   4  121.86   14.22
   1 -25   4   80.79    3.91
   1  25   4   72.18    3.74
   1  25   4   94.38    4.27
  -1 -25  -4   57.81    3.31
  -1  25  -4   85.59    3.64
  -1  25  -4   55.26    3.35
  -1 -25   4   91.70    3.91
  -1  25   4   66.55    3.53
  -1  25   4   75.98    3.89
   1 -26  -4   55.63    3.28
   1  26  -4   43.36    4.26
   1  26  -4   51.03    3.15
   1 -26   4   61.95   13.45
   1 -26   4   58.60    3.37
   1  26   4   53.98    3.27
   1  26   4  101.63    4.43
  -1 -26  -4   53.27    3.14
  -1  26  -4   65.47    3.20
  -1  26  -4   39.95    2.96
  -1 -26   4   69.31    3.39
  -1  26   4   53.10    3.16
  -1  26   4   54.79    4.30
   1 -27  -4   12.78    1.86
   1 -27   4   12.24   16.01
   1 -27   4   23.50    2.35
   1  27   4   14.93    1.99
  -1 -27  -4   17.36    2.02
  -1  27  -4   24.68    2.17
  -1 -27   4   18.13    2.07
  -1 -27   4   19.59    2.09
  -1  27   4   18.21    2.27
   1 -28  -4   37.34    2.64
   1  28  -4   52.67    3.03
   1 -28   4   48.94    2.98
   1  28   4   31.53    2.55
  -1 -28  -4   36.19    2.56
  -1  28  -4   36.65    2.38
  -1 -28   4   47.48    2.70
  -1 -28   4   46.56    2.71
   1 -29  -4    2.77    1.16
   1  29  -4    3.28    1.29
   1 -29   4    4.83    1.16
   1 -29   4    3.90    1.31
   1  29   4    3.89    1.23
  -1 -29  -4    1.74    0.95
  -1  29  -4    3.69    1.09
  -1 -29   4    3.55    1.08
  -1  29   4    2.67    1.06
   1  30  -4   81.53    3.25
   1 -30   4   84.40    3.35
   1  30   4   69.75    3.12
  -1 -30  -4   64.26    2.94
  -1  30  -4   65.74    2.56
  -1 -30   4   81.16    2.87
  -1 -30   4   74.12    2.94
  -1  30   4   60.14    2.85
   1 -31  -4    1.36    0.78
   1  31  -4    1.81    0.92
   1 -31   4    1.39    0.86
   1  31   4    1.65    0.91
  -1 -31  -4    0.92    0.79
  -1  31  -4    2.24    1.01
  -1 -31   4    1.77    0.83
  -1 -31   4    1.87    0.84
  -1  31   4    1.45    1.07
   1 -32  -4   16.76    1.58
   1  32  -4   17.51    1.52
   1 -32   4   21.84    1.70
   1  32   4   15.92    1.57
  -1 -32  -4   15.33    1.47
  -1 -32   4   18.37    1.44
  -1  32   4   16.78    1.47
   1   0  -5   -0.13    0.48
   1   0  -5   -0.11    0.49
   1   0   5   -4.07    2.45
  -1   0  -5   -0.08    0.52
  -1   0  -5   -0.57    0.51
  -1   0   5    1.59    1.98
   1  -1   5 1099.03   15.34
   1   1   5  903.04   14.12
  -1  -1   5 1065.47   13.43
  -1   1   5  899.05   12.59
   1  -2  -5    5.14    0.80
   1  -2  -5    4.50    0.79
   1   2  -5    6.71    0.87
   1   2  -5    8.12    1.00
   1  -2   5    3.69    2.77
   1   2   5    4.36    2.80
  -1  -2  -5    6.20    0.86
  -1  -2  -5    7.83    0.97
  -1   2  -5    4.74    0.80
  -1   2  -5   12.51    1.21
  -1  -2   5    9.65    2.35
  -1   2   5    3.56    2.27
  -1   2   5    4.18    0.77
   1  -3  -5   26.72    1.45
   1  -3  -5   21.53    1.38
   1   3  -5   18.71    1.21
   1   3  -5   15.24    1.15
   1  -3   5   16.59    3.15
   1   3   5   17.97    3.42
  -1  -3  -5   18.46    1.35
  -1  -3  -5   20.68    1.42
  -1   3  -5   14.59    1.20
  -1   3  -5   19.20    1.35
  -1  -3   5   23.57    2.95
  -1   3   5   18.44    3.13
  -1   3   5   32.91    1.49
   1  -4  -5  320.02    4.34
   1  -4  -5  312.48    4.45
   1   4  -5  256.05    3.76
   1   4  -5  244.62    3.82
   1  -4   5  302.38    8.64
   1   4   5  230.28    8.24
  -1  -4  -5  347.87    4.62
  -1  -4  -5  310.40    4.57
  -1   4  -5  263.14    4.04
  -1   4  -5  280.59    4.35
  -1  -4   5  285.00    7.45
  -1   4   5  254.89    7.49
  -1   4   5  362.54    4.58
   1  -5  -5  242.48    3.89
   1  -5  -5  246.19    4.06
   1   5  -5  230.98    3.64
   1   5  -5  199.66    3.53
   1  -5   5  275.40    8.78
   1   5   5  201.59    7.67
   1   5   5  233.27    4.03
  -1  -5  -5  251.37    4.01
  -1  -5  -5  248.64    4.18
  -1   5  -5  224.57    3.83
  -1   5  -5  199.88    3.75
  -1  -5   5  232.32    6.96
  -1   5   5  209.78    7.11
  -1   5   5  228.92    3.76
   1  -6  -5  157.81    3.26
   1  -6  -5  169.72    3.49
   1   6  -5  135.39    2.89
   1   6  -5  124.27    2.87
   1  -6   5  153.38    6.89
   1   6   5  117.81    6.61
   1   6   5  132.38    3.15
  -1  -6  -5  172.94    3.43
  -1  -6  -5  188.06    3.74
  -1   6  -5  128.36    3.55
  -1   6  -5  120.45    3.03
  -1  -6   5  178.98    6.38
  -1   6   5  111.25    5.83
  -1   6   5  197.22    3.60
   1  -7   5  776.78   14.30
   1   7   5  636.92   13.27
   1   7   5  641.23    7.22
  -1   7   5  580.16   11.71
   1  -8  -5  148.65    3.36
   1   8  -5   81.01    2.41
   1   8  -5   85.26    2.55
   1  -8   5  125.60    6.75
   1   8   5   62.33    6.87
   1   8   5   78.25    2.98
   1   8   5  102.50    2.96
  -1  -8  -5  171.99    3.58
  -1   8  -5  101.13    2.81
  -1   8  -5   74.15    2.55
  -1  -8   5  156.75    6.42
  -1   8   5   79.86    5.33
  -1   8   5   65.96    2.58
  -1   8   5  126.72    3.10
   1  -9  -5  189.62    3.88
   1   9  -5  130.46    3.08
   1   9  -5  135.22    3.25
   1  -9   5  179.66    7.86
   1   9   5   81.27    7.52
   1   9   5  100.24    3.13
   1   9   5  166.74    3.80
  -1  -9  -5  194.34    3.88
  -1   9  -5  120.73    3.12
  -1   9  -5  109.42    3.11
  -1  -9   5  227.30    7.64
  -1   9   5  112.92   10.85
  -1   9   5   92.69    3.07
  -1   9   5  142.59    3.39
   1 -10  -5   34.73    1.96
   1  10  -5   15.03    1.32
   1  10  -5   15.66    1.37
   1 -10   5   33.03    4.57
   1  10   5   11.21    5.15
   1  10   5   16.10    1.59
   1  10   5   29.23    1.86
  -1 -10  -5   30.94    1.83
  -1  10  -5   16.70    1.44
  -1  10  -5   17.04    1.50
  -1 -10   5   24.74    3.80
  -1  10   5   18.57    3.92
  -1  10   5   16.49    1.61
  -1  10   5   25.69    1.67
   1 -11  -5  289.12    5.03
   1  11  -5  141.29    3.41
   1  11  -5  136.13    3.47
   1  11   5  132.16    8.73
   1  11   5  127.02    3.69
   1  11   5  180.78    4.19
  -1 -11  -5  307.84    5.14
  -1  11  -5  147.01    3.63
  -1  11  -5  172.74    4.07
  -1 -11   5  281.38    9.06
  -1  11   5  130.06    7.86
  -1  11   5  130.89    3.78
  -1  11   5  205.59    4.30
   1 -12  -5   76.73    2.86
   1  12  -5   44.24    2.10
   1  12  -5   33.44    1.94
   1 -12   5   77.82    7.49
   1  12   5   41.51    6.46
   1  12   5   35.72    2.24
   1  12   5   55.65    2.55
  -1  12  -5   40.44    2.11
  -1  12  -5   34.34    2.05
  -1 -12   5   66.05    5.81
  -1  12   5   45.52    5.72
  -1  12   5   30.18    2.07
  -1  12   5   54.56    2.44
   1 -13  -5    1.16    0.88
   1  13  -5    0.33    0.64
   1  13  -5    0.59    0.64
   1 -13   5    6.10    4.62
   1 -13   5    0.94    0.93
   1  13   5   -1.08    5.64
   1  13   5    0.46    0.81
   1  13   5    1.00    0.85
  -1 -13  -5    2.26    0.95
  -1 -13  -5    1.10    0.81
  -1  13  -5    1.11    0.73
  -1  13  -5    0.87    0.71
  -1 -13   5    4.11    3.21
  -1 -13   5    1.55    0.91
  -1  13   5    7.15    4.50
  -1  13   5    0.14    0.77
  -1  13   5    1.36    0.81
   1 -14  -5    1.03    0.90
   1  14  -5    0.43    0.65
   1 -14   5   -0.93    4.68
   1 -14   5    0.74    1.34
   1  14   5   -0.19    6.31
   1  14   5    1.03    1.29
   1  14   5    0.21    0.75
  -1 -14  -5   -0.14    0.78
  -1 -14  -5    0.03    0.77
  -1  14  -5    0.64    0.71
  -1  14  -5    1.01    0.83
  -1 -14   5    0.21    3.20
  -1  14   5   -3.68    4.43
  -1  14   5    0.67    0.80
  -1  14   5   -0.31    0.69
   1 -15  -5   42.48    2.51
   1 -15  -5   16.25    2.03
   1  15  -5   18.96    1.70
   1  15  -5   20.73    1.81
   1 -15   5   39.93    6.51
   1 -15   5   35.69    2.56
   1  15   5   18.35    2.02
   1  15   5   23.98    2.10
  -1 -15  -5   44.15    2.47
  -1 -15  -5   14.31    1.85
  -1  15  -5   15.95    1.68
  -1  15  -5   18.45    1.91
  -1 -15   5   41.44    5.60
  -1 -15   5   28.42    2.16
  -1  15   5    5.04    5.40
  -1  15   5   19.34    1.95
  -1  15   5   22.16    1.95
   1 -16  -5   49.79    2.75
   1 -16  -5   31.19    2.46
   1  16  -5   28.83    2.05
   1  16  -5   26.08    2.03
   1 -16   5   56.09    7.56
   1 -16   5   44.97    2.83
   1  16   5   11.37    9.23
   1  16   5   27.38    2.36
   1  16   5   45.12    2.67
  -1 -16  -5   54.25    2.79
  -1 -16  -5   21.22    2.06
  -1  16  -5   25.17    2.02
  -1  16  -5   21.15    2.00
  -1 -16   5   39.89    5.47
  -1 -16   5   45.38    2.68
  -1  16   5   13.77    6.02
  -1  16   5   23.38    2.16
  -1  16   5   32.54    2.49
   1 -17  -5    0.08    1.78
   1 -17  -5    0.56    0.91
   1  17  -5    0.55    0.78
   1  17  -5    0.03    0.73
   1 -17   5    1.82    6.01
   1 -17   5   -0.27    0.97
   1  17   5    3.24   10.17
   1  17   5    0.25    1.00
   1  17   5    0.15    0.90
  -1 -17  -5   -0.20    0.78
  -1  17  -5   -0.24    0.72
  -1  17  -5   -0.27    0.73
  -1 -17   5    0.22    0.90
  -1  17   5   -5.39    6.12
  -1  17   5    0.67    0.95
  -1  17   5   -0.06    0.85
   1 -18  -5   90.75    3.77
   1 -18  -5   50.81    3.08
   1  18  -5   39.05    2.49
   1  18  -5   39.97    2.58
   1 -18   5   60.11   12.29
   1 -18   5   76.11    3.68
   1  18   5   29.60   12.39
   1  18   5   37.87    2.80
   1  18   5   69.55    3.45
  -1 -18  -5   40.49    2.75
  -1  18  -5   36.43    2.49
  -1  18  -5   30.42    2.40
  -1 -18   5   79.21    8.32
  -1 -18   5   63.71    3.21
  -1  18   5   24.69    7.86
  -1  18   5   37.73    2.72
  -1  18   5   68.93    3.36
   1 -19  -5  121.76    4.43
   1 -19  -5   48.12    3.08
   1  19  -5   50.26    2.86
   1  19  -5   47.64    2.84
   1 -19   5   71.58    9.06
   1 -19   5  120.25    7.01
   1  19   5   46.40    3.08
   1  19   5   83.32    3.82
  -1  19  -5   44.06    2.78
  -1  19  -5   41.83    2.80
  -1 -19   5   93.90    9.08
  -1 -19   5   86.18    3.91
  -1  19   5   46.91    9.90
  -1  19   5   39.22    2.83
  -1  19   5   82.98    3.73
   1 -20  -5  108.12    4.33
   1 -20  -5   43.61    3.01
   1  20  -5   59.72    3.13
   1  20  -5   49.48    2.94
   1 -20   5   51.91    8.90
   1 -20   5   73.25    3.79
   1  20   5   49.72    3.20
   1  20   5   82.85    3.89
  -1 -20  -5   35.91    2.73
  -1  20  -5   44.87    2.88
  -1  20  -5   40.00    2.81
  -1 -20   5   63.71    7.67
  -1 -20   5   81.57    3.73
  -1  20   5   34.98    9.84
  -1  20   5   51.42    3.20
  -1  20   5   91.65    4.01
   1 -21  -5  295.18    9.99
   1 -21  -5  136.78    4.96
   1  21  -5  134.40    4.67
   1 -21   5  229.26   16.16
   1 -21   5  237.76    6.37
   1  21   5  168.67    5.38
   1  21   5  213.13    6.71
  -1 -21  -5  150.16    5.06
  -1  21  -5  151.25    4.99
  -1  21  -5  171.89    5.71
  -1 -21   5  223.48   12.57
  -1 -21   5  210.58    5.70
  -1  21   5  175.88   17.87
  -1  21   5  153.50    5.12
  -1  21   5  289.89    7.25
   1 -22  -5   33.54    2.72
   1  22  -5   25.19    2.33
   1  22  -5   24.68    2.32
   1 -22   5   48.45    9.54
   1 -22   5   53.35    3.37
   1  22   5   33.53    2.80
   1  22   5   50.77    3.28
  -1 -22  -5   27.08    2.47
  -1  22  -5   28.61    2.62
  -1  22  -5   27.05    2.49
  -1 -22   5   36.69    7.28
  -1 -22   5   50.91    3.12
  -1  22   5   26.99   12.62
  -1  22   5   32.33    2.71
  -1  22   5   48.64    3.17
   1 -23  -5   47.97    3.13
   1  23  -5   50.95    3.11
   1  23  -5   46.12    3.00
   1 -23   5   66.85   13.59
   1 -23   5   58.08    3.47
   1  23   5   44.28    3.08
   1  23   5   92.21    4.25
  -1 -23  -5   48.90    3.07
  -1  23  -5   46.42    3.09
  -1 -23   5   56.38    8.70
  -1 -23   5   69.40    3.47
  -1  23   5   47.66   20.66
  -1  23   5   37.24    2.84
  -1  23   5   56.11    3.41
   1 -24  -5    0.07    0.88
   1  24  -5    0.97    1.03
   1  24  -5   -0.03    0.84
   1 -24   5   -9.40   10.23
   1 -24   5    0.76    1.09
   1  24   5   -0.21    0.98
   1  24   5    0.90    1.14
  -1 -24  -5    0.90    1.08
  -1  24  -5    0.00    0.94
  -1 -24   5   -6.98    6.54
  -1 -24   5   -0.58    0.94
  -1  24   5   -5.58   16.09
  -1  24   5    0.26    1.02
  -1  24   5    0.22    1.20
   1 -25  -5   64.46    3.48
   1  25  -5   60.89    4.30
   1  25  -5   62.51    3.42
   1 -25   5  120.54   13.84
   1 -25   5  101.19    4.25
   1  25   5   76.90    3.78
   1  25   5   99.92    4.39
  -1 -25  -5   49.74    3.08
  -1  25  -5   52.99    3.29
  -1 -25   5  113.43   12.83
  -1 -25   5  102.52    4.00
  -1  25   5   64.71    3.45
   1 -26  -5    7.00    1.54
   1 -26   5   11.72   13.18
   1 -26   5   12.79    2.01
   1  26   5    7.22    1.62
  -1 -26  -5    4.72    1.28
  -1  26  -5    9.41    1.60
  -1 -26   5    9.48    1.66
  -1  26   5    7.48    1.65
   1 -27  -5    1.94    1.09
   1 -27   5    3.32    1.19
   1  27   5    2.37    1.24
  -1 -27  -5    2.21    1.06
  -1  27  -5    3.18    1.12
  -1 -27   5    4.00    1.33
  -1 -27   5    3.50    1.17
  -1  27   5    1.91    1.06
   1 -28  -5   13.19    1.81
   1  28  -5   20.01    2.09
   1 -28   5   17.20    1.98
   1  28   5   10.99    1.60
  -1 -28  -5   13.34    1.81
  -1  28  -5   15.91    1.69
  -1 -28   5   21.62    2.08
  -1 -28   5   20.29    1.94
  -1  28   5   15.89    1.87
   1 -29  -5    5.76    1.65
   1  29  -5    7.88    1.43
   1 -29   5    7.56    1.28
   1 -29   5    8.28    1.54
   1  29   5    7.55    1.41
  -1 -29  -5    5.80    1.28
  -1  29  -5    8.02    1.19
  -1 -29   5    7.33    1.35
  -1 -29   5    7.68    1.28
  -1  29   5    5.16    1.28
   1 -30  -5   20.67    1.84
   1  30  -5   37.51    2.21
   1 -30   5   32.16    2.13
   1  30   5   26.42    2.04
  -1 -30  -5   21.00    1.78
  -1 -30   5   31.05    1.91
  -1 -30   5   30.41    1.90
  -1  30   5   32.62    2.20
   1 -31  -5    0.85    0.75
   1  31  -5    0.28    0.71
   1 -31   5    1.06    0.76
   1  31   5    0.38    0.68
  -1 -31  -5    0.63    0.63
  -1 -31   5    1.10    0.69
  -1 -31   5    1.38    0.70
  -1  31   5    0.57    0.65
   1 -32  -5    9.10    1.56
   1 -32   5   12.01    1.28
   1  32   5   12.95    1.35
  -1 -32  -5   12.16    1.23
  -1 -32   5   12.83    1.11
   1   0   6 3023.55   28.10
  -1   0   6 3808.18   28.88
   1  -1  -6    3.93    0.91
   1  -1  -6    3.87    0.93
   1   1  -6    8.79    1.11
   1   1  -6   10.32    1.18
   1  -1   6   10.89    3.86
   1   1   6    6.73    3.44
   1   1   6    7.84    1.22
  -1  -1  -6   10.02    1.23
  -1  -1  -6   11.65    1.43
  -1   1  -6    7.33    1.11
  -1   1  -6    6.12    1.08
  -1  -1   6    6.28    2.72
  -1   1   6    6.20    2.92
  -1   1   6    3.78    0.93
  -1   1   6    7.10    1.02
   1  -2  -6  356.63    5.02
   1  -2  -6  319.62    4.94
   1   2  -6  289.34    4.46
   1   2  -6  284.97    4.59
   1  -2   6  285.57    9.72
   1   2   6  227.68    8.84
   1   2   6  236.74    4.44
  -1  -2  -6  304.03    4.80
  -1  -2  -6  240.11    4.46
  -1   2  -6  318.45    4.87
  -1   2  -6  281.27    4.77
  -1  -2   6  279.02    8.28
  -1   2   6  254.26    8.95
  -1   2   6  255.90    4.84
  -1   2   6  376.28    5.05
   1  -3   6 1564.95   20.60
   1   3   6 1494.53   20.49
   1   3   6 1225.79   10.05
  -1  -3   6 1311.39   17.01
  -1   3   6 1252.02   17.26
   1  -4  -6   53.99    2.22
   1  -4  -6   60.41    2.39
   1   4  -6   64.35    2.26
   1   4  -6   64.25    2.33
   1  -4   6   56.11    6.23
   1   4   6   59.45    6.72
   1   4   6   46.89    2.35
  -1  -4  -6   59.09    2.34
  -1  -4  -6   73.90    2.67
  -1   4  -6   51.22    2.16
  -1   4  -6   49.30    2.21
  -1  -4   6   63.12    4.94
  -1   4   6   52.98    4.75
  -1   4   6   45.87    2.27
   1  -5  -6    1.46    0.77
   1  -5  -6    1.22    0.77
   1   5  -6    1.78    0.69
   1   5  -6    1.32    0.64
   1  -5   6    4.14    3.22
   1   5   6    1.88    4.04
   1   5   6    1.59    0.84
   1   5   6    0.92    0.67
  -1  -5  -6    1.48    0.78
  -1  -5  -6    2.36    0.85
  -1   5  -6    1.60    0.74
  -1   5  -6    1.46    0.72
  -1  -5   6    2.14    2.41
  -1   5   6    3.07    3.01
  -1   5   6    0.83    0.70
  -1   5   6    1.07    0.66
   1  -6  -6  244.30    4.45
   1  -6  -6  299.40    5.08
   1   6  -6  185.68    3.77
   1   6  -6  177.75    3.82
   1  -6   6  268.73    9.52
   1   6   6  196.10    9.67
   1   6   6  190.17    4.24
   1   6   6  312.29    5.26
  -1  -6  -6  271.43    4.72
  -1  -6  -6  274.53    4.96
  -1   6  -6  226.81    4.34
  -1   6  -6  177.57    4.01
  -1  -6   6  307.16    8.96
  -1   6   6  217.26    8.37
  -1   6   6  172.38    4.18
  -1   6   6  333.96    5.12
   1  -7  -6   67.26    2.54
   1  -7  -6   77.12    2.77
   1   7  -6   50.42    2.13
   1   7  -6   51.09    2.20
   1  -7   6   85.72    7.36
   1   7   6   42.02    5.74
   1   7   6   50.65    2.38
   1   7   6   89.46    2.96
  -1  -7  -6   85.49    2.82
  -1  -7  -6   73.83    2.75
  -1   7  -6   43.90    2.11
  -1   7  -6   71.74    2.69
  -1  -7   6   88.03    5.73
  -1   7   6   48.43    5.04
  -1   7   6   48.96    2.43
  -1   7   6   74.51    2.59
   1  -8  -6  251.75    4.73
   1   8  -6  170.16    3.77
   1   8  -6  176.44    3.96
   1  -8   6  310.64   10.55
   1   8   6  135.36    8.44
   1   8   6  163.38    4.12
   1   8   6  261.13    5.02
  -1  -8  -6  324.35    5.34
  -1   8  -6  180.15    4.03
  -1   8  -6  181.41    4.20
  -1  -8   6  226.62    8.32
  -1   8   6  190.62    8.60
  -1   8   6  171.73    4.31
  -1   8   6  256.43    4.72
   1  -9  -6   29.17    1.96
   1   9  -6   14.87    1.43
   1   9  -6   12.74    1.39
   1  -9   6   39.14    5.65
   1   9   6   15.17    5.00
   1   9   6   14.37    1.63
   1   9   6   17.72    1.71
  -1  -9  -6   21.98    1.77
  -1   9  -6   16.86    1.58
  -1   9  -6   14.60    1.52
  -1  -9   6   22.76    3.92
  -1   9   6   18.34    4.42
  -1   9   6   13.56    1.59
  -1   9   6   23.43    1.73
   1 -10  -6   15.49    1.69
   1  10  -6   11.36    1.36
   1  10  -6    8.75    1.24
   1 -10   6   16.74    5.12
   1 -10   6   16.22    2.02
   1  10   6   10.88    5.70
   1  10   6    7.52    1.29
   1  10   6   14.08    1.64
  -1 -10  -6   15.98    1.65
  -1  10  -6    8.54    1.24
  -1  10  -6    8.23    1.27
  -1 -10   6   20.23    3.91
  -1 -10   6   13.48    1.65
  -1  10   6    8.95    4.16
  -1  10   6    8.06    1.34
  -1  10   6   11.53    1.42
   1 -11  -6   61.32    2.75
   1  11  -6   27.75    1.85
   1  11  -6   29.21    1.96
   1 -11   6   41.29    5.82
   1 -11   6   42.63    2.61
   1  11   6   24.21   11.19
   1  11   6   22.97    1.96
   1  11   6   41.69    2.44
  -1 -11  -6   49.57    2.49
  -1 -11  -6   27.02    2.15
  -1  11  -6   29.05    1.96
  -1  11  -6   26.80    1.98
  -1 -11   6   53.00    5.89
  -1 -11   6   43.70    2.45
  -1  11   6   21.28    4.94
  -1  11   6   37.47    2.19
   1 -12  -6   59.97    2.81
   1  12  -6   30.45    2.06
   1 -12   6   74.21    8.47
   1 -12   6   65.17    3.49
   1  12   6   34.83    7.74
   1  12   6   29.20    2.25
   1  12   6   51.51    2.98
  -1 -12  -6   50.11    2.56
  -1 -12  -6   29.35    2.56
  -1  12  -6   41.68    2.34
  -1  12  -6   42.39    2.61
  -1 -12   6   60.73    6.24
  -1 -12   6   63.34    2.95
  -1  12   6   31.09    5.29
  -1  12   6   28.43    2.23
  -1  12   6   45.52    2.46
   1 -13  -6  184.49    4.70
   1  13  -6   90.30    3.22
   1  13  -6   94.71    3.37
   1 -13   6  130.80    9.90
   1 -13   6  122.99    4.25
   1  13   6   62.43    9.34
   1  13   6   82.01    3.41
   1  13   6  130.49    4.10
  -1 -13  -6  131.08    3.97
  -1 -13  -6   83.10    3.52
  -1  13  -6   93.05    3.38
  -1  13  -6   68.26    3.06
  -1 -13   6  162.84    8.93
  -1 -13   6  129.01    4.05
  -1 -13   6  169.54    5.10
  -1  13   6   67.19    7.59
  -1  13   6   63.20    3.07
  -1  13   6  111.92    3.72
   1 -14  -6   14.04    2.21
   1 -14  -6    5.39    1.71
   1  14  -6    6.33    1.20
   1  14  -6    4.89    1.17
   1 -14   6    8.50    5.53
   1 -14   6    8.99    1.63
   1  14   6    9.13    8.42
   1  14   6    5.63    1.40
   1  14   6    6.34    1.40
  -1 -14  -6   14.13    1.75
  -1 -14  -6    6.56    1.53
  -1  14  -6    4.71    1.30
  -1  14  -6    6.25    1.37
  -1 -14   6   10.16    4.18
  -1 -14   6    9.31    1.56
  -1  14   6    7.92    5.12
  -1  14   6    5.50    1.34
   1 -15  -6    1.06    1.04
   1 -15  -6    0.27    0.80
   1  15  -6    0.96    0.81
   1  15  -6    0.13    0.78
   1 -15   6   -3.62    5.29
   1 -15   6    0.66    1.06
   1  15   6   19.57    8.56
   1  15   6    0.33    0.94
   1  15   6    1.47    1.06
  -1 -15  -6    2.13    1.19
  -1 -15  -6   -0.49    0.72
  -1  15  -6    1.67    0.96
  -1  15  -6    0.23    0.76
  -1 -15   6    0.45    0.96
  -1  15   6    4.40    5.75
  -1  15   6    1.29    0.97
  -1  15   6    1.37    0.97
   1 -16  -6    1.63    1.17
   1 -16  -6   -0.39    0.84
   1  16  -6    0.34    0.80
   1  16  -6    0.27    0.83
   1 -16   6    1.08    9.31
   1 -16   6    0.93    1.08
   1  16   6   -4.67   10.82
   1  16   6   -0.65    0.82
   1  16   6    0.04    0.97
  -1 -16  -6    0.45    0.90
  -1  16  -6    0.41    0.83
  -1  16  -6    0.68    0.88
  -1 -16   6    3.08    4.47
  -1 -16   6    0.43    1.01
  -1  16   6    2.42    6.22
  -1  16   6    0.41    1.00
  -1  16   6    0.51    0.98
   1 -17  -6   22.61    2.35
   1 -17  -6    9.54    1.76
   1  17  -6    9.65    1.57
   1  17  -6    7.95    1.45
   1 -17   6   21.91    7.46
   1  17   6  -17.36   11.91
   1  17   6   10.65    1.84
   1  17   6   22.96    2.34
  -1 -17  -6   12.12    1.88
  -1  17  -6   12.96    1.86
  -1  17  -6    9.22    1.69
  -1 -17   6   18.98    5.54
  -1  17   6   20.97    7.06
  -1  17   6    9.05    1.63
  -1  17   6   23.10    2.31
   1 -18  -6  211.83    5.76
   1  18  -6  100.31    3.89
   1  18  -6   91.82    3.81
   1 -18   6  178.43   13.74
   1 -18   6  219.63    6.03
   1  18   6  123.47    4.57
   1  18   6  141.55    4.89
  -1 -18  -6  114.59    4.43
  -1  18  -6  100.76    4.00
  -1  18  -6   97.68    4.05
  -1 -18   6  196.93   11.35
  -1 -18   6  204.88    5.49
  -1  18   6  122.65   12.82
  -1  18   6   97.22    4.12
  -1  18   6  182.90    5.37
   1 -19  -6   50.61    3.25
   1 -19  -6   22.98    2.36
   1  19  -6   31.64    2.45
   1  19  -6   25.87    2.77
   1 -19   6   34.66    8.37
   1 -19   6   58.41    3.43
   1  19   6   30.22    3.24
   1  19   6   45.18    3.28
  -1 -19  -6   29.34    2.53
  -1  19  -6   28.61    2.46
  -1  19  -6   32.57    3.28
  -1 -19   6   57.78    7.68
  -1 -19   6   56.91    3.20
  -1  19   6   34.49    9.39
  -1  19   6   28.84    3.24
  -1  19   6   37.01    2.79
   1 -20  -6    2.45    1.53
   1 -20  -6    1.38    1.10
   1  20  -6    2.76    1.17
   1  20  -6    1.22    1.03
   1 -20   6   -8.51    7.74
   1 -20   6    2.21    1.39
   1  20   6    1.49    1.10
   1  20   6    1.97    1.33
  -1 -20  -6    0.74    1.01
  -1  20  -6    0.89    0.98
  -1 -20   6    8.60    5.85
  -1 -20   6    1.66    1.19
  -1  20   6   -7.28   10.06
  -1  20   6    1.42    1.07
  -1  20   6    1.24    1.27
   1 -21  -6    6.05    1.53
   1  21  -6    5.10    1.40
   1  21  -6    3.69    1.23
   1 -21   6   31.34   10.40
   1 -21   6   10.81    1.99
   1  21   6    6.11    1.56
   1  21   6    9.35    1.90
  -1 -21  -6    4.68    1.33
  -1  21  -6    6.60    1.60
  -1  21  -6    3.71    1.23
  -1 -21   6   10.80    7.95
  -1 -21   6    8.55    1.69
  -1  21   6   -0.62   11.96
  -1  21   6    4.66    1.36
  -1  21   6    9.11    1.77
   1 -22  -6    1.49    1.11
   1  22  -6    3.72    1.32
   1  22  -6    1.67    1.06
   1 -22   6   10.73    9.65
   1 -22   6    2.26    1.36
   1  22   6    1.62    1.19
   1  22   6    5.45    1.52
  -1 -22  -6    3.57    1.37
  -1  22  -6    1.24    1.36
  -1  22  -6    2.35    1.15
  -1 -22   6    1.79    6.28
  -1 -22   6    2.47    1.20
  -1  22   6   14.70   12.87
  -1  22   6    2.17    1.25
  -1  22   6    5.14    1.53
   1 -23  -6  135.16    6.16
   1  23  -6  252.96    9.06
   1 -23   6  380.62   20.55
   1 -23   6  267.07    8.61
   1  23   6  201.16    5.83
  -1 -23   6  402.17   16.38
  -1 -23   6  411.76   12.15
  -1  23   6  220.02   23.89
  -1  23   6  249.37    6.43
  -1  23   6  336.28    7.93
   1 -24  -6   85.41    3.86
   1  24  -6   68.87    3.67
   1 -24   6   85.63   14.38
   1 -24   6  130.28    4.70
   1  24   6   86.75    3.94
  -1 -24  -6   56.85    3.21
  -1  24  -6   83.88    4.15
  -1 -24   6  123.67   13.11
  -1 -24   6  121.50    4.28
  -1  24   6   81.96    3.82
   1 -25  -6    2.72    1.23
   1 -25   6   14.25   16.80
   1 -25   6    3.63    1.27
   1  25   6    0.64    1.03
  -1 -25  -6    1.51    0.89
  -1 -25   6    5.80    7.75
  -1 -25   6    1.72    1.05
  -1  25   6    3.13    1.25
   1 -26  -6   42.39    2.75
   1 -26   6   70.43    3.42
   1  26   6   54.22    3.08
  -1 -26  -6   47.50    2.87
  -1  26  -6   61.30    2.79
  -1 -26   6   73.13    3.21
  -1  26   6   47.31    2.89
   1 -27  -6   28.76    2.27
   1 -27   6   29.64    2.36
   1  27   6   29.48    2.36
  -1 -27  -6   21.62    2.05
  -1 -27   6   33.44    2.47
  -1 -27   6   34.26    2.27
  -1  27   6   25.95    2.23
   1 -28  -6   34.23    2.32
   1  28  -6   54.82    2.72
   1 -28   6   56.19    2.82
   1  28   6   37.77    2.45
  -1 -28  -6   36.01    2.28
  -1 -28   6   48.44    2.78
  -1 -28   6   52.50    2.52
  -1  28   6   40.37    2.46
   1 -29  -6    3.71    1.00
   1  29  -6    4.77    1.14
   1 -29   6    6.06    1.16
   1 -29   6    6.92    1.30
   1  29   6    5.33    1.22
  -1 -29  -6    3.20    0.93
  -1 -29   6    6.16    1.22
  -1 -29   6    5.06    1.00
  -1  29   6    4.01    1.06
   1 -30  -6   35.34    2.05
   1  30  -6   50.07    2.19
   1 -30   6   50.00    1.98
   1 -30   6   56.58    2.43
   1  30   6   36.54    2.10
  -1 -30  -6   32.38    1.96
  -1 -30   6   42.76    2.03
  -1 -30   6   46.73    1.99
  -1  30   6   42.89    2.21
   1 -31  -6    0.03    0.56
   1 -31   6    0.17    0.60
   1  31   6    0.12    0.59
  -1 -31  -6   -0.28    0.50
  -1 -31   6    0.12    0.59
  -1 -31   6    0.22    0.55
  -1  31   6    0.37    0.61
   1   0  -7   -0.16    0.64
   1   0  -7    0.13    0.63
   1   0   7   -0.69    4.58
   1   0   7    0.82    0.78
  -1   0  -7   -0.45    0.63
  -1   0  -7    0.60    0.66
  -1   0   7   -0.24    2.95
  -1   0   7    0.65    0.60
   1  -1  -7  129.86    3.46
   1  -1  -7   97.89    3.13
   1   1  -7  120.31    3.31
   1   1  -7  122.04    3.43
   1   1   7  121.07   12.00
   1   1   7  101.81    3.23
  -1  -1  -7   98.31    3.13
  -1  -1  -7  125.17    3.62
  -1   1  -7  113.60    3.32
  -1   1  -7  107.04    3.36
  -1  -1   7  128.42    6.97
  -1  -1   7  127.71    3.25
  -1   1   7  125.99    7.09
  -1   1   7  102.44    3.43
  -1   1   7  168.33    3.75
   1  -2  -7  101.68    3.11
   1  -2  -7  103.46    3.24
   1   2  -7   87.95    2.88
   1   2  -7   90.58    2.99
   1  -2   7  104.06    7.89
   1   2   7   81.53    2.95
  -1  -2  -7   94.73    3.09
  -1  -2  -7  116.40    3.52
  -1   2  -7   96.88    3.11
  -1   2  -7   92.69    3.15
  -1  -2   7  108.39    6.59
  -1   2   7   95.88    6.63
  -1   2   7   83.82    3.13
  -1   2   7  110.00    3.10
   1  -3  -7    7.93    1.21
   1  -3  -7    7.96    1.22
   1   3  -7    3.93    0.93
   1   3  -7    4.86    0.99
   1  -3   7    4.35    4.00
   1   3   7    7.63    1.23
  -1  -3  -7    8.18    1.23
  -1  -3  -7    7.19    1.21
  -1   3  -7    6.03    1.11
  -1   3  -7    5.96    1.15
  -1  -3   7    5.35    3.17
  -1   3   7    1.46    3.20
  -1   3   7    7.52    1.26
  -1   3   7    7.20    1.10
   1  -4  -7   67.22    2.69
   1  -4  -7   97.99    3.24
   1   4  -7   67.13    2.60
   1   4  -7   52.03    2.39
   1  -4   7   99.43    8.14
   1  -4   7  124.00    4.50
   1   4   7   60.41    7.46
   1   4   7   58.66    2.61
   1   4   7   80.58    2.96
  -1  -4  -7   68.14    2.74
  -1  -4  -7   60.87    2.71
  -1   4  -7   66.44    2.68
  -1   4  -7   78.97    2.98
  -1  -4   7   77.95    6.08
  -1  -4   7   80.02    3.53
  -1   4   7   73.92    6.41
  -1   4   7   69.78    2.93
  -1   4   7   87.61    2.87
   1  -5  -7   54.48    2.51
   1  -5  -7   60.30    2.68
   1   5  -7   42.97    2.17
   1   5  -7   34.16    2.05
   1  -5   7   42.96    5.82
   1  -5   7   50.68    2.75
   1  -5   7   57.80    3.10
   1   5   7   32.55    6.12
   1   5   7   33.11    2.10
   1   5   7   28.34    1.99
  -1  -5  -7   58.07    2.60
  -1  -5  -7   43.89    2.40
  -1   5  -7   19.95    1.75
  -1  -5   7   48.69    5.56
  -1  -5   7   44.00    2.36
  -1  -5   7   61.34    3.17
  -1   5   7   30.34    4.72
  -1   5   7   34.15    2.22
  -1   5   7   53.72    2.34
   1  -6  -7  113.31    3.48
   1  -6  -7   92.83    3.25
   1   6  -7   84.01    2.92
   1   6  -7   81.39    2.97
   1  -6   7   98.69    8.21
   1  -6   7  104.40    3.74
   1  -6   7  130.21    4.27
   1   6   7   60.77    7.49
   1   6   7   64.92    2.81
   1   6   7   99.62    3.38
  -1  -6  -7  110.72    3.47
  -1  -6  -7  104.48    3.50
  -1   6  -7   75.09    2.89
  -1   6  -7   75.96    2.99
  -1  -6   7  112.93    6.99
  -1  -6   7  108.12    3.54
  -1  -6   7  144.73    4.46
  -1   6   7   91.41    7.17
  -1   6   7   73.35    3.06
  -1   6   7  119.81    3.44
   1  -7  -7   74.66    2.96
   1   7  -7   41.90    2.22
   1   7  -7   52.10    2.50
   1  -7   7   42.62    6.40
   1  -7   7   50.09    2.75
   1   7   7   37.36    6.56
   1   7   7   41.51    2.39
   1   7   7   63.02    2.78
  -1  -7  -7   77.47    3.01
  -1  -7  -7   51.58    2.80
  -1  -7  -7   82.59    3.20
  -1   7  -7   41.92    2.31
  -1   7  -7   34.33    2.20
  -1  -7   7   78.56    6.41
  -1  -7   7   75.52    3.08
  -1  -7   7  115.02    4.06
  -1   7   7   54.67    6.17
  -1   7   7   63.57    2.65
   1  -8  -7  167.25    4.31
   1   8  -7  103.42    3.76
   1   8  -7  107.70    4.10
   1  -8   7  154.94    9.18
   1   8   7   79.82    9.85
   1   8   7   93.77    3.65
   1   8   7  149.65    4.21
  -1  -8  -7  191.31    4.59
  -1  -8  -7   94.89    3.70
  -1   8  -7   88.21    3.21
  -1  -8   7  127.87    7.57
  -1  -8   7  158.52    5.46
  -1  -8   7  227.40    5.57
  -1   8   7   96.58    7.90
  -1   8   7  240.69    6.32
  -1   8   7   90.04    3.47
  -1   8   7  144.94    3.93
   1  -9  -7  272.02    5.52
   1   9  -7  188.13    4.51
   1   9  -7  134.60    3.92
   1  -9   7  335.89   12.98
   1  -9   7  247.89    5.78
   1   9   7  120.79   10.13
   1   9   7  151.03    4.36
   1   9   7  272.82    8.57
  -1  -9  -7  316.62    5.93
  -1   9  -7  172.16    4.43
  -1   9  -7  177.91    4.64
  -1  -9   7  317.32   10.83
  -1  -9   7  212.11    5.03
  -1   9   7  139.24    9.05
  -1   9   7  320.10    6.29
  -1   9   7  145.34    4.37
  -1   9   7  200.15    4.69
   1 -10  -7  123.70    5.00
   1 -10  -7   49.89    3.25
   1  10  -7   60.89    2.76
   1  10  -7   41.25    2.39
   1 -10   7  112.57    9.49
   1 -10   7   93.08    3.76
   1  10   7   54.20    8.52
   1  10   7   60.78    2.97
   1  10   7  106.10    3.79
  -1 -10  -7  143.28    4.19
  -1 -10  -7   53.35    2.96
  -1  10  -7   70.02    3.03
  -1  10  -7   59.62    2.92
  -1 -10   7  107.69    7.68
  -1 -10   7  102.76    3.67
  -1 -10   7  142.30    4.58
  -1  10   7   47.35    6.26
  -1  10   7  125.44    4.16
  -1  10   7   54.86    2.89
  -1  10   7   50.23    2.59
   1 -11  -7   17.84    2.03
   1 -11  -7   10.41    1.75
   1  11  -7    7.93    1.37
   1  11  -7    8.89    1.45
   1 -11   7   12.95    5.79
   1 -11   7   19.65    2.19
   1  11   7   11.72    6.92
   1  11   7    8.73    1.58
   1  11   7   15.14    1.89
  -1 -11  -7   12.62    1.70
  -1 -11  -7    8.38    1.61
  -1  11  -7    6.96    1.65
  -1  11  -7    6.64    1.39
  -1 -11   7   15.34    4.49
  -1 -11   7   13.27    1.80
  -1 -11   7   17.28    2.14
  -1  11   7   11.93    5.09
  -1  11   7   25.83    2.50
  -1  11   7    7.81    1.44
  -1  11   7   12.12    1.64
   1 -12  -7  703.77    9.33
   1 -12  -7  328.26    7.08
   1  12  -7  324.93    6.20
   1  12  -7  364.60    6.70
   1 -12   7  673.62   18.11
   1 -12   7  687.31    9.86
   1  12   7  344.46   19.11
   1  12   7  313.73    6.51
   1  12   7  490.63    8.06
  -1 -12  -7  734.74    9.50
  -1 -12  -7  361.69    7.31
  -1  12  -7  391.21    6.99
  -1  12  -7  357.39    6.89
  -1 -12   7  477.95    7.75
  -1 -12   7  731.17    9.67
  -1  12   7  285.92   12.20
  -1  12   7  696.77    9.55
  -1  12   7  276.30    6.25
  -1  12   7  433.55   11.17
   1 -13  -7  103.38    3.90
   1 -13  -7   46.15    2.97
   1  13  -7   52.93    2.78
   1  13  -7   57.19    2.95
   1 -13   7   88.50   10.42
   1 -13   7  118.33    4.39
   1  13   7   48.47   10.38
   1  13   7   51.05    2.99
   1  13   7   66.56    3.31
  -1 -13  -7  141.70    4.48
  -1 -13  -7   49.80    2.97
  -1  13  -7   48.69    2.76
  -1  13  -7   49.42    2.88
  -1 -13   7  106.38    8.81
  -1 -13   7  105.66    3.92
  -1  13   7   30.98    6.13
  -1  13   7   48.27    2.94
  -1  13   7   68.38    3.21
   1 -14  -7  303.23    6.53
   1 -14  -7  119.60    4.50
   1  14  -7  151.04    4.51
   1  14  -7  150.69    4.60
   1 -14   7  265.55    6.43
   1  14   7  161.62   16.51
   1  14   7  136.10    4.59
   1  14   7  144.92    4.71
  -1 -14  -7  259.28    6.28
  -1 -14  -7  153.17    4.99
  -1  14  -7  139.48    4.48
  -1  14  -7  152.27    4.79
  -1 -14   7  257.99   11.55
  -1 -14   7  253.79    5.91
  -1  14   7  155.92   12.52
  -1  14   7  134.74    4.61
  -1  14   7  250.37    5.89
   1 -15  -7   26.25    2.49
   1 -15  -7    8.53    1.64
   1  15  -7    9.36    1.58
   1  15  -7   10.88    1.66
   1 -15   7   18.40    7.05
   1 -15   7   16.95    2.26
   1  15   7   37.53   11.71
   1  15   7    7.69    1.63
   1  15   7   11.93    1.93
  -1  15  -7    8.70    1.55
  -1  15  -7    7.88    1.63
  -1 -15   7   14.41    5.44
  -1 -15   7   16.88    2.20
  -1  15   7    1.18    6.68
  -1  15   7    8.70    1.61
  -1  15   7   15.55    2.09
   1 -16  -7    2.81    1.40
   1  16  -7   -0.17    0.80
   1  16  -7    0.75    0.92
   1 -16   7    9.38    7.31
   1 -16   7    1.48    1.24
   1  16   7   24.69   15.45
   1  16   7    0.94    1.13
   1  16   7    0.82    1.05
  -1 -16  -7   -0.20    0.85
  -1  16  -7   -0.08    0.89
  -1  16  -7    0.70    0.97
  -1 -16   7   -2.17    4.94
  -1 -16   7    1.61    1.16
  -1  16   7   -1.77    6.84
  -1  16   7   -0.03    0.94
  -1  16   7    0.10    1.04
   1 -17  -7  316.76    7.12
   1 -17  -7  137.67    4.92
   1  17  -7  138.20    4.84
   1 -17   7  307.72   16.24
   1 -17   7  299.08    7.02
   1  17   7  157.04   23.10
   1  17   7  202.94    9.13
   1  17   7  325.69    7.46
  -1 -17  -7  134.92    4.85
  -1  17  -7  163.25    5.13
  -1  17  -7  139.37    5.95
  -1 -17   7  302.01   13.43
  -1 -17   7  324.98    6.86
  -1  17   7  184.67   14.46
  -1  17   7  156.06    5.69
  -1  17   7  326.41    7.14
   1 -18  -7   44.41    3.97
   1 -18  -7   29.46    2.55
   1  18  -7   22.14    2.19
   1  18  -7   15.75    2.03
   1 -18   7   34.56    8.92
   1 -18   7   50.21    3.29
   1  18   7   26.03    2.48
   1  18   7   32.63    2.77
  -1 -18  -7   22.29    2.28
  -1  18  -7   29.01    3.35
  -1  18  -7   25.81    2.44
  -1 -18   7   62.98    7.91
  -1 -18   7   49.31    3.03
  -1  18   7   22.88    9.57
  -1  18   7   29.73    2.59
  -1  18   7   52.48    4.10
   1 -19  -7    8.02    2.66
   1 -19  -7    5.65    1.53
   1  19  -7    8.45    1.61
   1  19  -7    2.84    1.15
   1 -19   7   -1.98    8.39
   1 -19   7   10.13    1.85
   1  19   7    8.09    1.68
   1  19   7   10.37    1.98
  -1 -19  -7    5.22    1.38
  -1  19  -7    5.88    1.50
  -1  19  -7    5.01    1.45
  -1 -19   7   -2.75    7.09
  -1 -19   7    9.97    1.75
  -1  19   7   -5.74    9.48
  -1  19   7    5.63    1.46
  -1  19   7    7.58    1.63
   1 -20  -7   18.45    2.14
   1  20  -7   18.28    2.12
   1  20  -7   13.32    1.93
   1 -20   7   30.95   10.43
   1 -20   7   46.22    3.14
   1  20   7   21.61    2.38
   1  20   7   30.63    2.80
  -1  20  -7   19.01    2.36
  -1  20  -7   20.96    2.25
  -1 -20   7   42.67    7.55
  -1 -20   7   38.82    2.77
  -1  20   7   16.63   11.13
  -1  20   7   22.29    2.36
  -1  20   7   33.70    2.86
   1 -21  -7  130.05    6.13
   1  21  -7  124.30    5.34
   1  21  -7  104.85    4.29
   1 -21   7  189.67   17.03
   1 -21   7  172.15    5.44
   1  21   7  104.30    4.32
   1  21   7  185.44    6.09
  -1 -21  -7  110.20    4.45
  -1  21  -7   93.29    4.20
  -1 -21   7  180.75   12.99
  -1 -21   7  189.55    5.34
  -1  21   7  114.75   15.07
  -1  21   7  108.45    4.40
   1 -22  -7    2.31    1.11
   1  22  -7    2.01    1.17
   1  22  -7    2.55    1.18
   1 -22   7   23.76   10.87
   1 -22   7    4.00    1.43
   1  22   7    3.04    1.24
   1  22   7    3.95    1.36
  -1 -22  -7    2.47    1.15
  -1  22  -7    2.99    1.25
  -1 -22   7   -1.59    7.06
  -1 -22   7    3.97    1.36
  -1  22   7   32.87   14.90
  -1  22   7    2.97    1.26
   1 -23  -7   58.54    3.28
   1 -23   7  107.55   15.94
   1 -23   7   91.00    3.97
   1  23   7   70.97    3.55
  -1 -23   7  105.63    3.94
  -1  23   7   95.25   28.12
  -1  23   7   69.49    3.53
   1 -24  -7    0.98    0.97
   1 -24   7    0.24    1.02
   1  24   7    0.19    1.01
  -1 -24  -7   -0.49    0.70
  -1 -24   7    3.43    9.14
  -1 -24   7    0.61    0.93
  -1  24   7   -0.29    0.91
   1 -25  -7   14.38    1.99
   1 -25   7   19.22    2.09
   1  25   7   11.44    1.71
  -1 -25  -7    9.42    1.59
  -1  25  -7   14.12    1.69
  -1 -25   7   14.95    1.79
  -1  25   7   11.22    1.80
   1 -26  -7   19.44    2.67
   1 -26   7   28.61    2.25
   1  26   7   19.79    2.01
  -1 -26  -7   17.77    1.88
  -1 -26   7   28.45    2.09
  -1  26   7   18.67    1.96
   1 -27  -7   28.02    2.14
   1 -27   7   40.20    3.12
   1  27   7   29.27    2.19
  -1 -27  -7   20.79    2.36
  -1 -27   7   39.90    2.51
  -1 -27   7   40.33    2.79
  -1  27   7   30.40    2.18
   1 -28  -7    4.56    1.04
   1  28  -7    9.79    1.31
   1 -28   7    8.48    1.36
   1  28   7    6.38    1.22
  -1 -28  -7    5.96    1.13
  -1 -28   7    7.60    1.30
  -1 -28   7    6.40    1.07
  -1  28   7    6.02    1.73
   1 -29  -7   21.94    1.67
   1  29  -7   28.67    1.78
   1 -29   7   28.04    2.38
   1 -29   7   27.66    1.82
   1  29   7   22.73    1.74
  -1 -29  -7   20.50    1.61
  -1 -29   7   29.85    1.84
  -1 -29   7   27.31    1.53
  -1  29   7   24.42    1.75
   1   0  -8   44.75    2.74
   1   0  -8   48.68    2.59
   1   0   8   51.10    7.12
   1   0   8   40.03    2.62
   1   0   8   78.24    3.63
  -1   0  -8   50.83    2.66
  -1   0  -8   53.01    2.97
  -1   0  -8   36.92    2.42
  -1   0   8   44.50    5.86
  -1   0   8   42.34    2.52
  -1   0   8   74.86    3.66
  -1   0   8   55.22    2.50
   1  -1  -8  145.22    4.54
   1  -1  -8  122.64    3.87
   1   1  -8  100.06    3.51
   1   1  -8  103.69    3.55
   1  -1   8  104.89    9.67
   1  -1   8  149.54    4.60
   1  -1   8  172.06    5.07
   1   1   8  124.63    9.82
   1   1   8   79.21    3.47
   1   1   8  205.75    5.43
  -1  -1  -8  112.17    3.72
  -1  -1  -8  120.58    4.25
  -1  -1  -8  148.59    4.36
  -1   1  -8  125.21    3.88
  -1   1  -8  102.29    3.94
  -1   1  -8  139.19    4.20
  -1  -1   8  102.57    7.75
  -1  -1   8  108.53    3.76
  -1  -1   8  227.89    5.76
  -1  -1   8  108.78    3.35
  -1   1   8  104.07    8.06
  -1   1   8  122.06    3.98
  -1   1   8  193.05    5.33
  -1   1   8  128.76    3.66
   1  -2  -8  185.65    4.73
   1  -2  -8  217.06    5.08
   1   2  -8  209.66    4.81
   1   2  -8  179.80    4.59
   1  -2   8  194.94   11.19
   1  -2   8  192.56    5.18
   1  -2   8  262.54    6.14
   1   2   8  190.94   11.31
   1   2   8  187.40    5.15
   1   2   8  316.49    6.57
   1   2   8  233.90    5.28
  -1  -2  -8  232.46    5.21
  -1  -2  -8  162.16    5.93
  -1  -2  -8  196.44    4.96
  -1   2  -8  188.73    4.70
  -1   2  -8  155.76    4.78
  -1   2  -8  133.19    4.13
  -1  -2   8  189.63    9.33
  -1  -2   8  177.52    4.70
  -1  -2   8  304.53    6.59
  -1  -2   8  226.63    4.71
  -1   2   8  193.34    9.55
  -1   2   8  160.07    4.52
  -1   2   8  336.33    6.85
  -1   2   8  187.31    4.94
  -1   2   8  239.21    4.94
   1  -3  -8  280.53    5.67
   1  -3  -8  238.75    5.37
   1   3  -8  247.31    5.22
   1   3  -8  287.49    5.75
   1  -3   8  286.85    6.28
   1  -3   8  438.52    7.84
   1   3   8  249.77   12.42
   1   3   8  243.13    5.84
   1   3   8  433.96    7.60
   1   3   8  229.96    5.89
   1   3   8  398.70    7.86
  -1  -3  -8  380.42    6.60
  -1  -3  -8  266.93    5.78
  -1   3  -8  308.63    5.96
  -1   3  -8  292.91    6.50
  -1   3  -8  251.47    5.60
  -1  -3   8  350.99   11.76
  -1  -3   8  294.37    5.99
  -1  -3   8  474.99    8.15
  -1  -3   8  275.11    5.17
  -1   3   8  248.05   10.54
  -1   3   8  233.19    5.44
  -1   3   8  501.59    8.26
  -1   3   8  281.42    6.03
  -1   3   8  293.98    5.52
   1  -4  -8    9.77    1.52
   1  -4  -8   12.17    1.69
   1   4  -8    9.73    1.48
   1   4  -8    7.41    1.36
   1  -4   8    6.57    4.97
   1  -4   8   11.82    1.78
   1  -4   8   15.11    2.18
   1   4   8   15.33    6.16
   1   4   8   12.30    1.99
   1   4   8   17.39    2.09
   1   4   8    8.43    1.40
  -1  -4  -8    9.51    1.56
  -1  -4  -8    9.08    1.72
  -1  -4  -8   13.13    1.77
  -1   4  -8    7.53    1.38
  -1   4  -8    7.60    1.48
  -1  -4   8   16.55    4.53
  -1  -4   8   11.63    1.69
  -1  -4   8   20.47    2.55
  -1   4   8   12.80    4.24
  -1   4   8    6.26    1.23
  -1   4   8   23.12    2.55
  -1   4   8    9.13    1.62
  -1   4   8   11.24    1.47
   1  -5  -8   47.71    2.66
   1  -5  -8   59.71    2.95
   1   5  -8   44.78    2.51
   1   5  -8   33.88    2.24
   1  -5   8   61.25    7.61
   1  -5   8   54.40    3.01
   1  -5   8   75.36    3.70
   1   5   8   29.59    7.03
   1   5   8   33.73    2.50
   1   5   8   69.93    3.43
   1   5   8   33.10    2.29
   1   5   8   46.59    2.65
  -1  -5  -8   48.14    2.70
  -1  -5  -8   36.08    2.55
  -1  -5  -8   45.28    2.72
  -1   5  -8   37.57    2.41
  -1   5  -8   34.70    2.39
  -1  -5   8   42.87    5.70
  -1  -5   8   56.60    2.87
  -1  -5   8   70.76    3.66
  -1   5   8   23.73    5.50
  -1   5   8   85.92    3.83
  -1   5   8   39.70    2.56
  -1   5   8   56.49    2.66
   1  -6  -8    9.48    1.50
   1  -6  -8    6.08    1.52
   1  -6  -8    9.49    1.60
   1   6  -8    6.77    1.29
   1   6  -8    7.27    1.29
   1  -6   8   14.04    5.70
   1  -6   8   11.28    1.81
   1   6   8    7.32    5.89
   1   6   8   15.19    1.99
   1   6   8    8.45    1.53
   1   6   8    8.58    1.46
  -1  -6  -8   11.92    1.67
  -1  -6  -8    7.24    1.43
  -1  -6  -8   10.41    1.77
  -1   6  -8    9.67    1.69
  -1   6  -8   11.73    1.93
  -1   6  -8    7.11    1.34
  -1  -6   8   12.65    4.16
  -1  -6   8   10.62    1.64
  -1  -6   8   17.27    2.21
  -1   6   8    7.43    4.37
  -1   6   8   15.12    2.02
  -1   6   8    6.64    1.46
  -1   6   8    8.77    1.41
   1  -7  -8   23.21    2.14
   1  -7  -8   17.43    2.08
   1   7  -8   16.55    1.81
   1   7  -8   23.01    2.09
   1  -7   8   16.38    5.28
   1  -7   8   17.38    2.11
   1   7   8   15.17    6.63
   1   7   8   30.09    2.60
   1   7   8   16.81    1.89
   1   7   8   21.88    2.04
  -1  -7  -8   21.29    2.13
  -1  -7  -8   16.16    1.98
  -1   7  -8   15.95    2.22
  -1   7  -8   20.10    2.20
  -1   7  -8   14.26    1.87
  -1  -7   8   19.57    5.07
  -1  -7   8   21.26    2.07
  -1  -7   8   35.56    2.91
  -1   7   8   12.08    5.05
  -1   7   8   32.76    2.83
  -1   7   8   13.29    1.89
  -1   7   8   21.53    1.94
   1  -8  -8   63.15    3.11
   1   8  -8   49.57    2.69
   1   8  -8   43.94    2.62
   1  -8   8   57.37    7.94
   1  -8   8   68.97    3.44
   1   8   8   46.56    8.40
   1   8   8   98.52    3.87
   1   8   8   37.61    2.53
   1   8   8   48.51    2.80
  -1  -8  -8   73.95    3.32
  -1  -8  -8   47.26    2.90
  -1   8  -8   72.67    3.57
  -1   8  -8   36.15    2.53
  -1  -8   8   58.24    2.99
  -1  -8   8   86.77    3.97
  -1   8   8   34.21    6.17
  -1   8   8   81.18    3.73
  -1   8   8   42.06    2.74
  -1   8   8   66.29    3.02
   1  -9  -8  201.12    5.22
   1  -9  -8  128.86    4.60
   1   9  -8  143.51    4.32
   1   9  -8  172.50    4.82
   1  -9   8  232.26   12.82
   1  -9   8  210.20    5.66
   1   9   8  121.33   13.53
   1   9   8  294.45    6.19
   1   9   8  131.37    4.33
   1   9   8  157.58    4.77
  -1  -9  -8  257.53    5.89
  -1  -9  -8  143.62    4.77
  -1   9  -8  133.49    4.32
  -1   9  -8  150.37    4.67
  -1  -9   8  270.92   11.33
  -1  -9   8  237.24    5.64
  -1  -9   8  299.93    6.70
  -1   9   8  340.31    6.81
  -1   9   8  129.84    4.43
  -1   9   8  191.71    5.74
   1 -10  -8  175.63    4.99
   1 -10  -8  105.98    4.22
   1  10  -8  120.41    4.05
   1  10  -8  121.48    4.15
   1 -10   8  204.63    5.66
   1  10   8  140.40   13.00
   1  10   8  105.78    4.00
   1  10   8  177.31    5.12
  -1 -10  -8  196.66    5.92
  -1 -10  -8  118.48    4.42
  -1  10  -8  123.12    4.22
  -1  10  -8  129.83    4.45
  -1 -10   8  194.69   10.33
  -1 -10   8  178.71    5.00
  -1 -10   8  243.56    8.15
  -1  10   8   85.01    9.54
  -1  10   8  274.56    6.17
  -1  10   8  106.56    4.10
  -1  10   8  151.46    4.54
   1 -11  -8  133.47    4.50
   1 -11  -8   64.51    3.41
   1  11  -8   71.47    3.29
   1  11  -8   61.41    3.12
   1 -11   8  100.43   11.21
   1 -11   8   90.58    4.34
   1  11   8   41.83   10.17
   1  11   8   51.02    2.99
   1  11   8   70.20    3.46
  -1 -11  -8  116.64    4.90
  -1 -11  -8   58.90    3.28
  -1  11  -8   56.91    3.09
  -1  11  -8   40.75    2.75
  -1 -11   8  122.73    9.68
  -1 -11   8  117.55    5.56
  -1 -11   8  116.74    4.44
  -1  11   8   56.10    7.44
  -1  11   8  129.38    4.45
  -1  11   8   56.52    3.18
  -1  11   8   65.59    3.21
   1 -12  -8  596.80    9.23
   1 -12  -8  272.17    6.70
   1  12  -8  259.46    5.98
   1  12  -8  273.75    6.24
   1 -12   8  575.34   18.59
   1 -12   8  535.20    9.11
   1  12   8  267.12    6.32
   1  12   8  398.39    7.77
  -1 -12  -8  510.71    8.64
  -1  12  -8  265.79    6.23
  -1  12  -8  341.45    7.20
  -1 -12   8  657.27   17.01
  -1 -12   8  500.79    8.30
  -1  12   8  268.80   13.87
  -1  12   8  681.54    9.23
  -1  12   8  260.47    6.38
  -1  12   8  413.59    7.56
   1 -13  -8  212.23    5.75
   1 -13  -8   71.52    4.00
   1  13  -8  100.51    3.92
   1  13  -8   99.95    3.96
   1 -13   8  181.65   13.32
   1 -13   8  170.27    5.40
   1  13   8   89.14   13.07
   1  13   8   79.97    3.70
   1  13   8  102.01    4.19
  -1 -13  -8   68.40    3.54
  -1  13  -8   89.47    3.87
  -1  13  -8   81.85    3.78
  -1 -13   8  185.30   11.31
  -1 -13   8  166.52    5.00
  -1  13   8  102.66   11.70
  -1  13   8  210.92    5.27
  -1  13   8   83.72    3.82
  -1  13   8   93.26    3.85
   1 -14  -8   39.03    2.95
   1 -14  -8   17.87    2.17
   1  14  -8   16.63    2.00
   1  14  -8   17.71    2.21
   1 -14   8   33.88    7.92
   1 -14   8   31.81    2.79
   1  14   8   29.25   12.29
   1  14   8   10.73    2.23
   1  14   8   14.99    2.24
  -1 -14  -8   13.15    2.06
  -1  14  -8   18.42    2.18
  -1  14  -8   14.84    2.12
  -1 -14   8   28.99    6.08
  -1 -14   8   24.85    2.42
  -1  14   8    5.23    7.11
  -1  14   8   15.65    2.09
   1 -15  -8  227.64    6.44
   1 -15  -8   72.15    3.66
   1  15  -8   91.89    4.06
   1  15  -8   90.88    3.87
   1 -15   8  198.27   14.62
   1 -15   8  189.93    5.70
   1  15   8   98.72   15.11
   1  15   8  101.54    4.18
   1  15   8  113.71    4.70
  -1 -15  -8   73.18    3.69
  -1  15  -8   81.81    3.99
  -1  15  -8  100.25    4.22
  -1 -15   8  178.70   11.88
  -1 -15   8  174.89    5.14
  -1  15   8   78.71   10.32
  -1  15   8   89.00    4.01
  -1  15   8  119.15    4.46
   1 -16  -8  428.96   11.07
   1 -16  -8  203.43    5.92
   1  16  -8  208.02    5.70
   1  16  -8  195.13    5.58
   1 -16   8  475.84   18.98
   1 -16   8  381.45    7.93
   1  16   8  197.35   22.22
   1  16   8  200.90    5.75
   1  16   8  362.14    7.83
  -1 -16  -8  228.24    6.27
  -1  16  -8  147.42    5.04
  -1  16  -8  195.54    5.80
  -1 -16   8  370.69   14.89
  -1 -16   8  377.69    7.39
  -1  16   8  191.62   15.22
  -1  16   8  214.63    6.01
   1 -17  -8    2.96    1.43
   1 -17  -8    2.04    1.12
   1  17  -8    2.26    1.11
   1  17  -8    1.47    0.97
   1 -17   8   11.60   11.18
   1 -17   8    5.05    1.54
   1  17   8    2.72    1.21
   1  17   8    3.17    1.31
  -1 -17  -8    1.62    1.03
  -1  17  -8    0.71    1.13
  -1  17  -8    2.24    1.11
  -1 -17   8    3.40    1.22
  -1  17   8    1.04    1.07
  -1  17   8    2.10    1.34
   1 -18  -8   18.46    2.11
   1  18  -8   20.12    2.17
   1  18  -8   21.47    2.18
   1 -18   8   30.66    9.95
   1 -18   8   49.44    3.22
   1  18   8   28.41    2.51
   1  18   8   38.09    2.98
  -1 -18  -8   27.40    2.44
  -1  18  -8   16.31    2.23
  -1  18  -8   28.75    2.56
  -1 -18   8   57.39    8.01
  -1 -18   8   42.15    2.81
  -1  18   8   37.46   11.19
  -1  18   8   29.34    2.55
  -1  18   8   44.26    3.14
   1  19  -8   80.60    5.74
   1  19  -8   54.29    3.29
   1 -19   8   86.25   11.93
   1 -19   8  143.58    5.24
   1  19   8   70.06    3.57
   1  19   8  117.33    7.03
  -1 -19  -8   84.16    4.35
  -1  19  -8   73.03    3.91
  -1 -19   8   97.91   11.72
  -1 -19   8  128.78    4.67
  -1  19   8  102.89   13.76
  -1  19   8   70.35    3.61
   1 -20  -8   13.90    2.02
   1  20  -8   10.62    1.89
   1  20  -8    9.93    1.69
   1 -20   8   33.01   11.19
   1 -20   8   26.97    2.59
   1  20   8   13.17    1.96
   1  20   8   22.29    2.62
  -1 -20  -8   12.71    1.89
  -1  20  -8   13.76    2.06
  -1 -20   8   33.92    7.43
  -1 -20   8   23.25    2.28
  -1  20   8   -3.16   13.31
  -1  20   8   12.74    1.87
   1 -21  -8    0.72    0.89
   1 -21   8   -8.71   14.74
   1 -21   8    1.95    1.21
   1  21   8    1.06    1.03
  -1 -21  -8    1.05    0.96
  -1 -21   8   -5.74    8.87
  -1 -21   8    2.85    1.25
  -1  21   8   -4.47   15.12
  -1  21   8    0.86    0.98
   1 -22  -8   77.51    3.58
   1 -22   8  149.58    4.85
   1  22   8  108.99    6.53
  -1 -22  -8   93.67    3.89
  -1 -22   8  163.75   14.13
  -1 -22   8  179.64    4.85
   1 -23  -8   33.85    2.45
   1 -23   8   43.87    2.83
   1  23   8   33.82    2.49
  -1 -23  -8   36.17    2.50
  -1 -23   8   52.93    2.76
  -1  23   8   31.43    2.46
   1 -24  -8    4.65    1.49
   1 -24   8    6.30    1.41
   1  24   8    2.72    1.13
  -1 -24  -8    4.12    1.10
  -1 -24   8    5.24    1.21
  -1  24   8    3.44    1.12
   1 -25  -8    0.41    0.78
   1 -25   8    1.12    0.95
   1  25   8    1.80    0.94
  -1 -25  -8    0.35    0.82
  -1 -25   8    0.88    0.84
  -1  25   8    0.78    0.87
   1 -26  -8    1.91    0.87
   1 -26   8    5.72    1.20
   1  26   8    3.20    1.02
  -1 -26  -8    3.24    0.93
  -1 -26   8    5.49    1.07
  -1  26   8    3.77    1.03
   1 -27  -8   12.50    1.43
   1  27  -8   17.19    2.01
   1 -27   8   19.04    1.69
   1  27   8   12.48    1.48
  -1 -27  -8   12.38    1.44
  -1 -27   8   19.42    1.78
  -1 -27   8   15.74    1.38
  -1  27   8   11.85    1.46
   1 -28  -8   21.21    1.57
   1 -28   8   29.23    1.75
   1  28   8   21.63    1.63
  -1 -28  -8   21.92    1.60
  -1 -28   8   26.30    1.75
  -1 -28   8   25.78    1.37
  -1  28   8   21.08    1.60
   1   0  -9   -0.40    0.87
   1   0  -9    0.40    0.91
   1   0   9    3.93    5.91
   1   0   9   -0.50    0.89
   1   0   9    0.68    1.32
   1   0   9    0.70    0.90
  -1   0  -9   -0.59    0.97
  -1   0  -9   -0.42    0.86
  -1   0  -9    0.56    0.95
  -1   0   9   -0.18    4.32
  -1   0   9   -0.35    0.79
  -1   0   9    1.12    1.49
  -1   0   9   -0.66    0.80
   1  -1  -9  129.07    4.27
   1  -1  -9  144.58    4.61
   1   1  -9  105.52    3.87
   1   1  -9  141.52    4.49
   1  -1   9  123.88   12.79
   1  -1   9  123.90    4.51
   1  -1   9  216.81    5.99
   1   1   9  154.56   12.14
   1   1   9  139.73    4.75
   1   1   9  193.82    5.66
   1   1   9  163.57    4.81
  -1  -1  -9  140.03    4.52
  -1  -1  -9  137.25    4.75
  -1  -1  -9  152.47    4.80
  -1   1  -9  114.00    4.10
  -1   1  -9  129.36    4.61
  -1   1  -9  145.56    4.68
  -1  -1   9  131.00    9.38
  -1  -1   9  145.24    4.59
  -1  -1   9  231.93    6.23
  -1  -1   9  146.10    4.18
  -1   1   9  127.11    9.33
  -1   1   9  117.82    4.16
  -1   1   9  238.38    6.26
  -1   1   9  130.94    4.03
   1  -2  -9   10.41    1.63
   1  -2  -9   12.15    1.81
   1   2  -9   14.26    1.88
   1   2  -9   10.47    1.70
   1  -2   9   13.89   12.20
   1  -2   9   14.03    2.05
   1   2   9   19.17    6.88
   1   2   9   16.09    2.21
   1   2   9   22.82    2.70
   1   2   9   10.78    1.67
  -1  -2  -9   11.86    1.82
  -1  -2  -9   11.98    1.87
  -1  -2  -9   15.79    2.07
  -1   2  -9    9.61    1.61
  -1   2  -9   16.38    2.12
  -1   2  -9   14.17    1.95
  -1  -2   9   13.74    5.01
  -1  -2   9   12.90    1.84
  -1  -2   9   24.09    2.86
  -1  -2   9   15.12    1.76
  -1   2   9   16.44    5.38
  -1   2   9    8.54    1.57
  -1   2   9   24.60    2.87
  -1   2   9   16.79    1.81
   1  -3  -9    1.35    1.09
   1  -3  -9    2.26    1.27
   1  -3  -9    1.53    1.09
   1   3  -9    2.70    1.15
   1   3  -9    2.44    1.03
   1  -3   9    1.65    1.12
   1   3   9   -5.28    7.48
   1   3   9    1.74    1.06
   1   3   9    3.74    1.54
   1   3   9    2.27    1.07
  -1  -3  -9    2.59    1.24
  -1  -3  -9    3.74    1.33
  -1  -3  -9    2.52    1.20
  -1   3  -9    1.39    1.02
  -1   3  -9    2.67    1.25
  -1   3  -9    3.10    1.22
  -1  -3   9    4.88    4.68
  -1  -3   9    3.94    1.29
  -1  -3   9    3.84    1.61
  -1  -3   9    3.10    1.39
  -1   3   9    7.18    4.84
  -1   3   9    2.06    1.16
  -1   3   9    5.09    1.68
  -1   3   9    1.40    1.06
   1  -4  -9   95.00    3.80
   1  -4  -9   81.96    3.83
   1  -4  -9  121.25    4.33
   1   4  -9   71.71    3.30
   1   4  -9   90.53    3.70
   1  -4   9  130.86   15.00
   1  -4   9  133.64    4.69
   1   4   9   58.63   11.97
   1   4   9   96.89    4.08
   1   4   9  131.44    4.71
   1   4   9   96.23    3.75
   1   4   9  125.13    4.32
  -1  -4  -9  101.26    3.97
  -1  -4  -9   82.20    3.81
  -1  -4  -9   98.52    4.03
  -1   4  -9   95.44    3.82
  -1   4  -9   84.96    3.87
  -1   4  -9   87.69    3.75
  -1  -4   9  100.68    9.31
  -1  -4   9  124.19    4.28
  -1  -4   9  160.51    5.38
  -1   4   9   80.68    8.95
  -1   4   9   68.95    3.36
  -1   4   9  169.34    5.40
  -1   4   9   83.42    3.71
   1  -5  -9   87.63    3.67
   1  -5  -9   60.72    3.38
   1  -5  -9   76.83    3.57
   1   5  -9   64.83    3.17
   1   5  -9   62.80    3.20
   1  -5   9   79.58    9.35
   1  -5   9   84.75    4.91
   1   5   9   55.30    3.24
   1   5   9  115.74    4.48
   1   5   9   49.49    2.85
   1   5   9   72.10    3.41
  -1  -5  -9   86.74    3.75
  -1  -5  -9   61.00    3.35
  -1  -5  -9   79.28    3.69
  -1   5  -9   58.88    3.14
  -1   5  -9   77.81    3.74
  -1   5  -9   60.59    3.28
  -1  -5   9   70.99    8.33
  -1  -5   9  135.61    7.86
  -1   5   9   56.71    7.19
  -1   5   9   52.50    3.77
  -1   5   9  126.70    4.75
  -1   5   9   55.57    3.13
  -1   5   9   70.49    3.18
   1  -6  -9   19.07    2.13
   1  -6  -9   10.25    1.79
   1   6  -9   11.29    1.70
   1   6  -9   10.93    1.73
   1  -6   9   11.01    6.95
   1   6   9   13.65    8.51
   1   6   9   26.15    2.69
   1   6   9   11.35    1.76
   1   6   9   21.59    2.16
  -1  -6  -9   18.81    2.21
  -1  -6  -9   15.99    2.22
  -1  -6  -9   17.78    2.19
  -1   6  -9   11.41    1.81
  -1   6  -9   18.69    2.33
  -1   6  -9   12.42    1.88
  -1  -6   9   13.83    5.37
  -1  -6   9   14.52    2.13
  -1  -6   9   24.68    3.34
  -1   6   9    8.25    5.34
  -1   6   9    9.12    1.96
  -1   6   9   24.45    2.84
  -1   6   9   12.73    1.92
  -1   6   9   15.50    1.92
   1  -7  -9    2.81    1.26
   1  -7  -9    1.97    1.14
   1   7  -9    0.99    1.02
   1   7  -9    1.40    1.04
   1  -7   9    5.56    7.34
   1  -7   9    3.35    1.36
   1   7   9    5.44    8.53
   1   7   9    1.70    1.19
   1   7   9    3.06    1.20
   1   7   9    4.28    1.29
  -1  -7  -9    5.15    1.45
  -1  -7  -9    3.63    1.41
  -1   7  -9    1.28    1.12
  -1   7  -9    3.92    1.40
  -1   7  -9    2.95    1.26
  -1  -7   9   -1.71    4.65
  -1  -7   9    2.33    1.27
  -1  -7   9    3.82    1.70
  -1   7   9   -6.08    5.24
  -1   7   9    1.91    1.02
  -1   7   9    2.84    1.12
   1  -8  -9   77.47    3.63
   1  -8  -9   52.66    3.21
   1   8  -9   55.66    3.07
   1   8  -9   48.95    2.93
   1  -8   9   97.46   10.56
   1  -8   9   72.91    3.71
   1   8   9   57.17   10.66
   1   8   9   49.30    3.12
   1   8   9   44.96    2.84
   1   8   9   73.60    3.57
  -1  -8  -9   89.83    3.91
  -1  -8  -9   60.86    3.75
  -1   8  -9   54.84    3.17
  -1   8  -9   58.14    3.23
  -1  -8   9   74.45    8.14
  -1  -8   9   68.87    3.38
  -1  -8   9   85.75    4.14
  -1   8   9   35.36    7.04
  -1   8   9  113.02    5.12
  -1   8   9   49.72    3.06
  -1   8   9   70.60    3.32
   1  -9  -9    5.91    1.54
   1  -9  -9    7.30    1.71
   1   9  -9    3.34    1.26
   1   9  -9    2.72    1.17
   1  -9   9   14.59    7.32
   1  -9   9    9.66    1.85
   1   9   9   -0.24    9.00
   1   9   9    3.65    1.28
   1   9   9    6.54    1.50
  -1  -9  -9    6.73    1.64
  -1  -9  -9    5.16    1.46
  -1   9  -9    5.43    1.50
  -1   9  -9    5.81    1.47
  -1  -9   9    2.97    5.04
  -1  -9   9    6.59    1.58
  -1  -9   9    8.94    1.97
  -1   9   9   -0.59    5.82
  -1   9   9   14.71    2.21
  -1   9   9    3.76    1.30
  -1   9   9    5.95    1.41
   1 -10  -9  856.44   11.36
   1 -10  -9  479.03    8.99
   1  10  -9  494.60    8.47
   1  10  -9  579.54   10.38
   1 -10   9  953.24   23.69
   1 -10   9  859.72   11.68
   1  10   9  433.78   20.96
   1  10   9  457.26   10.58
   1  10   9  621.44    9.86
  -1 -10  -9  434.87    8.51
  -1  10  -9  509.23    8.85
  -1  10  -9  587.44   10.81
  -1 -10   9  928.50   20.60
  -1 -10   9  801.28   10.60
  -1 -10   9  973.89   12.24
  -1  10   9  463.59   16.92
  -1  10   9 1214.48   12.85
  -1  10   9  524.17    8.66
   1 -11  -9  126.95    4.89
   1 -11  -9   76.20    3.78
   1  11  -9   70.72    4.71
   1  11  -9   59.60    3.27
   1 -11   9  121.72   13.56
   1 -11   9   94.50    4.25
   1  11   9   48.39   12.29
   1  11   9   54.66    3.15
  -1 -11  -9   57.62    3.35
  -1  11  -9   55.81    3.33
  -1  11  -9   48.94    3.16
  -1 -11   9  125.19   10.74
  -1 -11   9  105.29    4.13
  -1  11   9   62.48    8.78
  -1  11   9  146.65    4.77
  -1  11   9   58.75    3.34
  -1  11   9   80.34    3.68
   1 -12  -9  177.57    5.80
   1 -12  -9   89.14    4.03
   1  12  -9   84.88    3.78
   1  12  -9   74.99    3.61
   1 -12   9  149.34   14.68
   1 -12   9  157.97    5.28
   1  12   9   65.88   13.46
   1  12   9   80.46    3.71
   1  12   9  117.52    4.56
  -1 -12  -9   81.91    3.92
  -1  12  -9  107.01    5.92
  -1  12  -9   98.30    4.22
  -1 -12   9  170.92   11.75
  -1 -12   9  122.77    4.40
  -1  12   9   74.67    9.61
  -1  12   9  202.87    5.34
  -1  12   9   79.34    3.80
  -1  12   9  137.64    6.24
   1 -13  -9   65.88    3.64
   1 -13  -9   32.64    2.65
   1  13  -9   38.43    2.73
   1  13  -9   33.34    2.60
   1 -13   9   57.78    9.83
   1 -13   9   73.06    3.78
   1  13   9   16.17   13.85
   1  13   9   33.59    2.61
   1  13   9   54.15    3.30
  -1 -13  -9   38.12    2.83
  -1  13  -9   38.25    2.89
  -1  13  -9   22.63    2.34
  -1 -13   9   82.06   10.10
  -1 -13   9   65.84    3.39
  -1  13   9   16.25    8.39
  -1  13   9   91.23    3.70
  -1  13   9   35.23    2.74
  -1  13   9   49.61    3.33
   1 -14  -9   14.87    2.21
   1 -14  -9    5.34    1.41
   1  14  -9    3.66    1.27
   1  14  -9    5.98    1.46
   1 -14   9   16.94   11.42
   1 -14   9   10.69    1.93
   1  14   9  -22.92   17.61
   1  14   9    4.94    1.44
   1  14   9    8.94    1.73
  -1 -14  -9    4.30    1.29
  -1  14  -9    5.29    1.45
  -1  14  -9    5.88    1.51
  -1 -14   9   10.44    1.70
  -1  14   9   13.70    1.88
  -1  14   9    5.38    1.46
   1 -15  -9    2.53    1.38
   1 -15  -9    1.67    1.06
   1  15  -9    2.34    1.10
   1  15  -9    1.90    1.03
   1 -15   9   18.30    9.11
   1 -15   9    2.89    1.34
   1  15   9    2.11    1.10
   1  15   9    1.32    1.13
  -1 -15  -9    1.02    1.00
  -1  15  -9    0.37    1.14
  -1  15  -9    0.48    0.96
  -1 -15   9   -7.70    5.78
  -1 -15   9    2.22    1.17
  -1  15   9    2.97    9.00
  -1  15   9    0.12    0.87
   1  16  -9    9.16    1.81
   1  16  -9    7.01    1.50
   1 -16   9   -0.83    9.67
   1 -16   9   10.33    1.87
   1  16   9    9.19    1.77
   1  16   9   15.37    2.63
  -1 -16  -9    8.86    1.72
  -1  16  -9    7.75    1.73
  -1 -16   9    4.93    6.67
  -1 -16   9   14.21    2.02
  -1  16   9   21.76   10.19
  -1  16   9    8.72    1.63
   1 -17  -9   12.50    1.93
   1  17  -9   15.92    2.16
   1  17  -9   17.24    2.03
   1 -17   9   42.06   10.71
   1 -17   9   32.29    2.74
   1  17   9   18.17    2.10
   1  17   9   21.68    2.83
  -1 -17  -9   13.83    2.00
  -1  17  -9   16.11    2.18
  -1 -17   9   22.09    7.38
  -1 -17   9   22.64    2.25
  -1  17   9   11.26   11.19
  -1  17   9   18.31    2.13
   1 -18  -9    0.07    0.79
   1  18  -9   -0.05    1.52
   1 -18   9   -2.02   14.58
   1 -18   9    0.45    1.11
   1  18   9    0.77    0.93
  -1 -18  -9    0.12    0.75
  -1  18  -9   -0.27    1.10
  -1 -18   9   -2.18    7.03
  -1 -18   9    1.22    1.10
  -1  18   9    0.64    0.99
   1 -19  -9    1.11    0.94
   1 -19   9  -13.56   11.47
   1 -19   9    3.45    1.29
   1  19   9    1.45    0.96
  -1 -19  -9    0.87    0.85
  -1 -19   9    3.60    1.23
  -1  19   9   32.46   18.69
  -1  19   9    1.13    1.01
   1 -20  -9   19.15    2.03
   1 -20   9   35.73    2.73
   1  20   9   22.99    2.16
  -1 -20  -9   22.56    2.15
  -1 -20   9   38.82   10.86
  -1 -20   9   43.17    2.64
  -1  20   9   25.14    2.31
   1 -21  -9    0.98    0.91
   1 -21   9    1.84    1.15
   1  21   9    1.96    1.06
  -1 -21  -9    0.98    0.88
  -1 -21   9    3.57    1.19
  -1  21   9    2.05    1.07
   1 -22  -9   50.25    2.84
   1 -22   9   77.91    3.37
   1  22   9   53.62    2.86
  -1 -22  -9   42.50    2.58
  -1 -22   9   94.74    3.30
  -1  22   9   53.08    2.88
   1 -23  -9   11.97    1.68
   1 -23   9   24.24    2.09
   1  23   9   13.82    1.69
  -1 -23   9   24.49    2.14
  -1  23   9   13.70    1.78
   1 -24  -9   30.20    2.03
   1 -24   9   52.55    2.61
   1  24   9   32.21    2.15
  -1 -24  -9   33.10    2.16
  -1 -24   9   50.36    2.24
  -1  24   9   29.97    2.11
   1 -25  -9   60.73    2.55
   1 -25   9   83.21    2.93
   1  25   9   55.12    2.54
  -1 -25  -9   60.58    2.62
  -1 -25   9   90.04    2.61
  -1  25   9   62.90    2.69
   1 -26  -9    1.37    0.70
   1 -26   9    1.54    0.77
   1  26   9    2.67    1.37
   1  26   9    1.90    0.77
  -1 -26  -9    0.86    0.67
  -1 -26   9    2.33    0.90
  -1 -26   9    2.11    0.67
  -1  26   9    1.23    0.67
   1   0 -10  264.04    6.88
   1   0 -10  199.95    8.73
   1   0  10  229.93   15.80
   1   0  10  249.50    6.47
   1   0  10  289.98    6.73
  -1   0 -10  308.03    7.03
  -1   0 -10  275.44    6.85
  -1   0  10  317.89   14.06
  -1   0  10  312.31    6.83
  -1   0  10  514.03    9.28
   1  -1 -10    4.57    1.49
   1  -1 -10    5.99    2.68
   1   1 -10    4.94    1.63
   1   1 -10    7.10    2.46
   1  -1  10   15.86    8.40
   1  -1  10    5.04    1.53
   1  -1  10    6.21    1.45
   1   1  10    4.89    9.04
   1   1  10    4.83    1.45
   1   1  10    7.31    1.56
  -1  -1 -10    7.64    1.78
  -1  -1 -10    7.41    1.80
  -1   1 -10    3.77    1.47
  -1   1 -10    6.18    1.56
  -1  -1  10    7.18    5.80
  -1  -1  10    8.99    1.80
  -1  -1  10    7.67    1.94
  -1   1  10    5.91    5.96
  -1   1  10    4.64    1.37
  -1   1  10   11.30    2.19
   1  -2 -10   86.31    4.32
   1  -2 -10   85.15    4.64
   1  -2 -10  125.24    4.83
   1   2 -10  137.57    6.15
   1   2 -10  133.41    5.37
   1  -2  10  120.82   13.63
   1  -2  10  106.24    4.40
   1  -2  10  107.65    4.21
   1   2  10   74.98   10.45
   1   2  10  100.19    4.26
   1   2  10  131.42    4.66
  -1  -2 -10  120.61    4.59
  -1  -2 -10  111.31    4.46
  -1   2 -10   86.08    3.97
  -1   2 -10   94.51    4.18
  -1  -2  10  129.79   11.17
  -1  -2  10  130.28    4.53
  -1  -2  10  205.29    6.11
  -1   2  10   92.27   10.23
  -1   2  10  124.02    4.46
  -1   2  10  162.20    5.46
   1  -3 -10   32.55    4.55
   1  -3 -10   30.72    2.61
   1  -3 -10   35.54    2.74
   1   3 -10   31.77    2.60
   1  -3  10   30.93    8.86
   1  -3  10   21.16    2.41
   1  -3  10   26.01    2.35
   1   3  10   15.04    8.97
   1   3  10   19.16    2.28
   1   3  10   27.08    2.46
  -1  -3 -10   33.49    2.79
  -1  -3 -10   27.36    2.53
  -1  -3 -10   41.56    3.88
  -1   3 -10   32.59    2.75
  -1   3 -10   38.93    2.87
  -1   3 -10   26.17    2.84
  -1  -3  10   26.59    6.63
  -1  -3  10   24.63    2.35
  -1  -3  10   53.66    3.63
  -1   3  10   26.72    6.65
  -1   3  10   23.13    2.29
  -1   3  10   45.29    3.37
   1  -4 -10    0.51    1.03
   1  -4 -10    1.50    1.12
   1   4 -10    0.88    1.14
   1   4 -10    1.51    1.10
   1  -4  10   -0.16    7.89
   1  -4  10    1.40    1.16
   1   4  10   11.65    8.95
   1   4  10    0.93    1.11
   1   4  10    1.83    1.21
  -1  -4 -10    0.50    1.18
  -1  -4 -10    2.63    1.24
  -1  -4 -10    2.09    1.17
  -1   4 -10    1.86    1.25
  -1   4 -10    2.03    1.21
  -1   4 -10    1.01    1.11
  -1  -4  10   -0.76    5.51
  -1  -4  10   -0.43    1.00
  -1  -4  10    4.49    1.74
  -1   4  10    4.47    5.96
  -1   4  10    1.79    1.11
  -1   4  10    2.43    1.50
   1  -5 -10   57.25    3.45
   1  -5 -10   35.46    2.78
   1   5 -10   46.82    2.99
   1   5 -10   43.32    2.90
   1  -5  10   41.08    9.25
   1  -5  10   58.03    3.42
   1   5  10   27.14    9.76
   1   5  10   37.35    2.85
   1   5  10   37.11    4.41
  -1  -5 -10   48.46    3.22
  -1  -5 -10   41.75    2.95
  -1   5 -10   43.38    4.17
  -1   5 -10   53.88    3.31
  -1   5 -10   49.38    3.16
  -1  -5  10   48.41    7.43
  -1  -5  10   54.14    3.13
  -1  -5  10   80.61    4.14
  -1   5  10   27.82    7.27
  -1   5  10   49.91    3.05
  -1   5  10   86.20    4.18
   1  -6 -10   82.06    3.86
   1  -6 -10   52.35    3.23
   1   6 -10   47.33    3.00
   1   6 -10   60.25    3.33
   1  -6  10   71.15   10.45
   1  -6  10   79.72    3.89
   1   6  10   40.96   10.28
   1   6  10   61.10    3.42
   1   6  10   76.80    3.74
  -1  -6 -10   69.36    5.55
  -1  -6 -10   55.36    3.32
  -1   6 -10   67.16    4.84
  -1   6 -10   74.27    3.77
  -1   6 -10   38.41    2.88
  -1  -6  10   62.53    8.12
  -1  -6  10   70.60    3.46
  -1  -6  10   98.48    4.49
  -1   6  10   62.54    8.40
  -1   6  10   53.30    3.12
  -1   6  10  117.54    4.67
   1  -7 -10  141.14    4.93
   1  -7 -10   90.10    4.05
   1   7 -10   86.67    3.84
   1   7 -10  101.41    4.17
   1  -7  10  122.72   14.33
   1  -7  10  123.42    4.71
   1   7  10   85.43   13.15
   1   7  10  103.22    4.32
   1   7  10   93.23    3.88
   1   7  10  117.41    4.56
  -1  -7 -10   92.02    4.14
  -1   7 -10   77.18    3.84
  -1   7 -10  102.43    4.33
  -1  -7  10  133.54   11.25
  -1  -7  10  134.94    4.60
  -1  -7  10  172.73    5.66
  -1   7  10   93.96   11.43
  -1   7  10   81.64    3.77
  -1   7  10  173.63    5.45
  -1   7  10   94.73    4.08
   1  -8 -10    1.29    1.15
   1  -8 -10    0.39    0.93
   1   8 -10   -0.39    0.84
   1   8 -10   -0.56    0.87
   1  -8  10  -10.34    8.10
   1  -8  10   -0.05    1.09
   1   8  10  -12.69   10.77
   1   8  10   -0.20    0.87
   1   8  10    0.23    0.86
   1   8  10   -0.04    0.96
  -1  -8 -10    0.23    0.88
  -1   8 -10    0.25    1.05
  -1   8 -10    0.27    0.92
  -1  -8  10   -8.27    5.54
  -1  -8  10   -0.60    0.92
  -1  -8  10   -1.02    1.25
  -1   8  10   -2.75    6.89
  -1   8  10    0.55    0.84
  -1   8  10    0.22    1.36
  -1   8  10    0.00    0.87
   1  -9 -10   16.20    2.22
   1  -9 -10   12.04    1.96
   1   9 -10    8.41    1.63
   1   9 -10   13.04    1.98
   1  -9  10   20.73    2.44
   1   9  10    9.55    1.87
   1   9  10   13.11    1.87
   1   9  10   17.21    2.26
  -1  -9 -10   13.81    2.05
  -1   9 -10   11.17    1.95
  -1   9 -10   12.97    2.01
  -1  -9  10   19.23    2.21
  -1   9  10   25.26    2.76
  -1   9  10   13.48    2.00
   1 -10 -10  104.13    4.44
   1 -10 -10   59.47    3.36
   1  10 -10   55.91    3.21
   1  10 -10   73.61    3.64
   1 -10  10   99.95   11.77
   1 -10  10   96.33    4.22
   1  10  10   44.92   14.64
   1  10  10   75.47    3.77
   1  10  10   57.04    3.16
   1  10  10   97.44    4.30
  -1 -10 -10   56.31    3.29
  -1  10 -10   59.98    3.55
  -1  10 -10   78.20    3.87
  -1 -10  10  117.86   11.47
  -1 -10  10  119.82    4.34
  -1  10  10   40.92    8.62
  -1  10  10   53.34    3.14
  -1  10  10  139.33    4.72
  -1  10  10   57.27    3.30
   1 -11 -10    5.22    1.58
   1 -11 -10    2.33    1.12
   1  11 -10    2.52    1.21
   1  11 -10    1.32    1.01
   1 -11  10    0.38    8.98
   1 -11  10    3.87    1.38
   1  11  10   25.73   14.15
   1  11  10    1.84    1.08
   1  11  10    2.03    1.05
   1  11  10    3.82    1.42
  -1 -11 -10    2.65    1.21
  -1  11 -10    0.59    1.27
  -1  11 -10    2.64    1.17
  -1 -11  10   16.31    6.40
  -1 -11  10    4.54    1.39
  -1  11  10    5.23    7.99
  -1  11  10    1.89    1.02
  -1  11  10    4.90    1.56
  -1  11  10    3.10    1.28
   1 -12 -10    1.80    2.24
   1  12 -10    1.00    1.07
   1  12 -10    1.61    1.05
   1 -12  10   12.79    9.91
   1 -12  10    1.58    1.22
   1  12  10   -7.25   15.06
   1  12  10    1.67    0.91
   1  12  10    1.55    0.99
   1  12  10    1.61    1.29
  -1 -12 -10    1.06    0.99
  -1  12 -10    0.44    1.00
  -1 -12  10   10.61    6.43
  -1 -12  10    0.65    1.06
  -1  12  10    1.77    8.41
  -1  12  10    0.70    0.93
  -1  12  10    0.29    0.89
   1 -13 -10  108.84    4.34
   1  13 -10  109.12    4.45
   1  13 -10  124.35    7.04
   1 -13  10  218.79   17.36
   1 -13  10  188.64    7.90
   1  13  10  141.25   22.16
   1  13  10   92.34    4.74
   1  13  10  107.26    4.16
   1  13  10  111.35    4.63
  -1 -13 -10  123.64    4.87
  -1 -13  10  222.37   13.38
  -1 -13  10  202.78    8.08
  -1  13  10   55.97   10.32
  -1  13  10  113.20    4.42
   1 -14 -10   12.42    1.87
   1  14 -10   15.14    2.22
   1  14 -10   14.00    2.01
   1 -14  10   19.57   10.21
   1 -14  10   30.21    2.68
   1  14  10   14.23    2.17
   1  14  10   13.13    1.90
  -1 -14 -10   12.62    1.97
  -1  14 -10   14.48    2.15
  -1 -14  10   27.05    7.38
  -1 -14  10   26.17    2.35
  -1  14  10    6.83   10.01
  -1  14  10   10.86    1.79
   1 -15 -10   23.25    2.26
   1 -15  10   50.85    3.16
   1  15  10   26.53    2.40
   1  15  10   28.53    2.37
  -1 -15 -10   26.09    2.37
  -1 -15  10   48.57    8.26
  -1 -15  10   47.00    2.82
  -1  15  10   29.88    2.51
   1 -16 -10    6.41    1.49
   1 -16  10   22.10   11.84
   1 -16  10   10.38    1.79
   1  16  10    5.09    1.21
   1  16  10    6.55    1.85
  -1 -16 -10    5.97    1.43
  -1 -16  10   -0.73   10.71
  -1 -16  10   11.34    1.74
  -1  16  10  -21.21   13.84
  -1  16  10    6.81    1.53
   1 -17 -10    1.81    1.04
   1 -17  10    3.64    1.32
   1  17  10    1.26    0.98
   1  17  10    1.70    1.01
  -1 -17 -10    2.14    1.03
  -1 -17  10   -7.63   10.01
  -1 -17  10    3.59    1.19
  -1  17  10    1.53    1.03
   1 -18 -10   13.84    1.97
   1 -18  10   22.67    2.28
   1  18  10   10.06    1.51
   1  18  10   15.06    1.85
  -1 -18 -10   13.15    1.83
  -1 -18  10   19.11    1.99
  -1  18  10   11.38    1.67
   1 -19 -10    0.57    0.80
   1 -19  10    0.70    1.03
   1  19  10    0.99    1.00
   1  19  10    0.29    0.80
  -1 -19 -10    0.25    0.80
  -1 -19  10    0.32    0.87
  -1  19  10    0.21    0.77
   1 -20 -10   23.17    1.96
   1 -20  10   39.82    2.53
   1  20  10   24.51    2.16
   1  20  10   22.90    1.96
  -1 -20 -10   21.68    2.18
  -1 -20  10   42.36    2.33
  -1  20  10   26.48    2.16
   1 -21 -10   20.80    1.82
   1  21  10   23.99    2.01
   1  21  10   22.19    1.87
  -1 -21 -10   18.40    1.79
  -1 -21  10   36.32    2.06
  -1  21  10   23.35    1.96
   1 -22 -10   15.33    1.56
   1 -22  10   27.62    2.05
   1  22  10   22.23    1.87
  -1 -22 -10   15.58    1.62
  -1 -22  10   26.97    1.73
  -1  22  10   15.50    1.57
  -1  22  10   16.32    1.68
   1 -23 -10   21.04    1.73
   1 -23  10   29.91    1.93
   1  23  10   22.18    1.78
   1  23  10   21.76    1.66
  -1 -23 -10   21.23    1.70
  -1 -23  10   30.81    1.64
  -1  23  10   23.85    1.74
  -1  23  10   18.45    1.64
   1 -24 -10    1.80    0.72
   1 -24  10    1.34    0.74
   1  24  10    1.01    0.80
   1  24  10    0.62    0.63
  -1 -24 -10    0.68    0.61
  -1 -24  10    2.28    0.92
  -1 -24  10    1.22    0.62
  -1  24  10    1.57    0.73
  -1  24  10    0.83    0.69
   1   0 -11   -0.30    1.03
   1   0 -11   -1.28    0.92
   1   0  11    5.67   11.00
   1   0  11   -0.81    0.87
   1   0  11    1.06    1.17
  -1   0 -11   -0.17    0.87
  -1   0 -11   -0.25    1.03
  -1   0  11    8.40    7.08
  -1   0  11   -0.72    0.89
  -1   0  11    0.17    1.24
   1  -1 -11   -0.23    1.04
   1  -1 -11    0.42    0.97
   1   1 -11    0.24    1.06
   1   1 -11   -1.40    0.82
   1  -1  11   -3.32   10.40
   1  -1  11   -0.99    0.89
   1  -1  11   -1.01    1.16
   1   1  11    0.83   10.83
   1   1  11   -0.08    0.93
   1   1  11   -1.16    1.06
  -1  -1 -11    0.40    0.90
  -1  -1 -11   -0.62    0.88
  -1   1 -11    0.43    0.99
  -1   1 -11   -0.13    1.02
  -1  -1  11   -4.75    6.56
  -1  -1  11   -0.42    0.91
  -1  -1  11   -0.02    1.32
  -1   1  11   -2.43    6.87
  -1   1  11   -0.58    0.88
  -1   1  11   -1.13    1.27
   1  -2 -11   11.47    1.99
   1  -2 -11    9.98    2.09
   1  -2 -11   14.09    1.98
   1   2 -11   13.22    2.09
   1   2 -11   13.60    2.08
   1  -2  11   24.55   10.80
   1  -2  11   12.53    1.91
   1   2  11    6.80   11.07
   1   2  11   11.81    2.03
   1   2  11   11.96    1.94
  -1  -2 -11   15.97    2.24
  -1  -2 -11   11.68    1.95
  -1   2 -11   12.83    2.00
  -1   2 -11    9.98    1.89
  -1  -2  11   15.94    7.26
  -1  -2  11   13.02    2.00
  -1  -2  11   16.08    2.41
  -1   2  11    7.91    7.11
  -1   2  11   13.04    1.92
  -1   2  11   24.32    2.72
   1  -3 -11   32.77    2.77
   1  -3 -11   23.16    2.50
   1   3 -11   23.47    2.48
   1   3 -11   23.23    2.43
   1  -3  11   26.49   10.92
   1  -3  11   26.33    2.51
   1   3  11   21.51   12.02
   1   3  11   29.68    2.63
   1   3  11   26.59    2.61
  -1  -3 -11   27.91    2.47
  -1  -3 -11   29.77    2.67
  -1   3 -11   29.88    2.60
  -1   3 -11   25.48    2.58
  -1  -3  11   25.47    7.46
  -1  -3  11   35.02    2.62
  -1  -3  11   39.31    3.22
  -1   3  11   18.59    7.86
  -1   3  11   23.49    2.31
  -1   3  11   48.45    3.33
   1  -4 -11   12.55    1.96
   1   4 -11   16.18    2.22
   1   4 -11   15.45    2.16
   1  -4  11    8.74   10.63
   1  -4  11   16.42    2.29
   1   4  11   23.84   12.25
   1   4  11   12.90    2.00
  -1  -4 -11   13.23    2.11
  -1   4 -11   17.52    2.18
  -1   4 -11   12.56    1.98
  -1  -4  11   17.95    7.03
  -1  -4  11   16.87    2.07
  -1  -4  11   30.90    2.97
  -1   4  11   10.22    7.60
  -1   4  11   10.08    1.72
  -1   4  11   26.87    2.80
   1  -5 -11   10.56    2.96
   1  -5 -11   16.58    3.48
   1   5 -11    9.04    1.79
   1   5 -11    9.35    1.75
   1  -5  11    0.86   10.20
   1  -5  11   12.37    1.98
   1   5  11    8.16   12.46
   1   5  11    7.26    1.59
  -1  -5 -11   12.74    1.91
  -1   5 -11    8.85    1.94
  -1  -5  11    5.22    6.79
  -1  -5  11   12.49    1.94
  -1  -5  11   19.30    2.70
  -1   5  11   12.31    7.69
  -1   5  11   12.34    1.95
  -1   5  11   18.04    2.29
   1  -6 -11    0.73    1.32
   1  -6 -11   -0.20    0.81
   1   6 -11    1.16    1.29
   1  -6  11   14.36   10.38
   1  -6  11    0.37    1.27
   1   6  11   -0.36   13.35
   1   6  11    1.09    1.11
   1   6  11   -0.65    1.23
  -1   6 -11    0.59    1.08
  -1  -6  11    5.71    6.78
  -1  -6  11    0.85    1.50
  -1   6  11    5.16    7.77
  -1   6  11    0.56    0.92
   1  -7 -11    9.10    1.87
   1  -7 -11    7.34    1.58
   1   7 -11    4.92    1.47
   1   7 -11    3.16    1.62
   1  -7  11   14.62   10.58
   1  -7  11    7.42    2.09
   1   7  11   16.51   13.36
   1   7  11    4.28    1.45
   1   7  11    5.73    1.59
  -1  -7 -11    4.63    1.32
  -1   7 -11    7.20    2.88
  -1  -7  11    2.47    7.00
  -1  -7  11    6.74    1.94
  -1   7  11    1.41    7.75
  -1   7  11    7.15    1.98
  -1   7  11   12.23    2.15
   1  -8 -11    5.93    1.87
   1  -8 -11    4.90    1.44
   1   8 -11    3.64    1.36
   1   8 -11    2.81    1.22
   1  -8  11    4.71   10.49
   1  -8  11    7.98    1.77
   1   8  11    8.61   14.57
   1   8  11    2.26    1.16
   1   8  11    4.37    2.67
  -1  -8 -11    5.35    1.43
  -1   8 -11    3.77    1.40
  -1  -8  11    4.54    7.00
  -1  -8  11    6.17    1.53
  -1   8  11   -3.12    8.23
  -1   8  11    4.20    1.31
  -1   8  11   10.17    1.91
   1  -9 -11   39.45    2.76
   1   9 -11   36.60    2.80
   1  -9  11   53.54   11.66
   1  -9  11   43.16    3.03
   1   9  11   35.31    2.72
  -1  -9 -11   35.76    2.69
  -1   9 -11   33.24    2.82
  -1  -9  11   32.88    7.90
  -1  -9  11   55.88    3.11
  -1   9  11   21.73    8.85
  -1   9  11   32.54    2.52
  -1   9  11   69.30    3.53
   1 -10 -11   72.36    3.52
   1 -10  11   79.08   15.94
   1 -10  11  131.84    4.71
   1  10  11   24.44   16.75
   1  10  11   72.92    3.64
  -1 -10 -11   81.50    3.81
  -1 -10  11  143.73   12.85
  -1 -10  11  133.62    4.42
  -1  10  11   82.92   16.33
  -1  10  11   59.98    3.23
   1 -11 -11   82.73    3.79
   1 -11  11  137.36   14.21
   1 -11  11  117.16    4.42
   1  11  11   78.35    3.71
  -1 -11 -11   84.12    3.82
  -1 -11  11  134.50    4.38
  -1  11  11   70.95   12.73
  -1  11  11   84.08    3.72
   1 -12 -11  119.95    4.41
   1 -12  11  190.82    5.44
   1  12  11  111.96    4.31
   1  12  11  131.60    4.96
  -1 -12 -11  103.43    4.15
  -1 -12  11  181.26   13.67
  -1 -12  11  210.68    5.24
  -1  12  11  102.93   19.33
  -1  12  11   94.61    3.85
   1 -13 -11    6.12    1.45
   1 -13  11   18.45    2.24
   1  13  11    6.38    1.44
   1  13  11    8.28    1.50
  -1 -13 -11    7.74    1.52
  -1 -13  11   21.24   11.14
  -1 -13  11   14.42    1.82
  -1  13  11    7.40    1.41
  -1  13  11    9.74    1.70
   1 -14 -11   11.74    1.94
   1 -14  11   23.95    2.35
   1  14  11   13.04    1.81
   1  14  11   15.61    1.83
  -1 -14 -11   16.39    2.16
  -1 -14  11   19.66    2.01
  -1  14  11   10.99    1.61
  -1  14  11   13.76    1.93
   1 -15 -11   -0.94    0.73
   1 -15  11    0.94    1.04
   1  15  11   -0.80    0.78
   1  15  11    0.64    0.82
  -1 -15 -11    0.05    0.75
  -1 -15  11    0.62    0.93
  -1  15  11    0.50    0.88
  -1  15  11    0.27    0.76
   1 -16 -11   -0.09    0.83
   1 -16  11    1.33    1.03
   1  16  11    0.47    0.85
   1  16  11    0.28    0.78
  -1 -16 -11    1.00    0.87
  -1 -16  11    0.37    0.85
  -1  16  11   -0.09    0.75
  -1  16  11   -0.46    0.76
   1 -17 -11    0.33    0.78
   1 -17  11    0.05    0.90
   1  17  11   -0.69    0.79
   1  17  11   -0.21    0.72
  -1 -17 -11    0.02    0.72
  -1 -17  11    0.36    0.82
  -1  17  11   -0.71    0.66
  -1  17  11    0.32    0.80
   1 -18 -11    9.26    1.43
   1 -18  11   21.83    3.05
   1  18  11   13.36    1.66
   1  18  11    8.15    1.27
  -1 -18 -11    9.25    1.44
  -1 -18  11   17.99    1.65
  -1  18  11    6.99    1.67
  -1  18  11    8.85    1.33
   1 -19 -11    1.93    1.02
   1 -19  11    3.28    1.05
   1  19  11    2.31    0.92
   1  19  11    2.15    0.88
  -1 -19 -11    2.37    0.95
  -1 -19  11    3.78    0.93
  -1  19  11    1.72    0.84
  -1  19  11    2.34    0.89
   1 -20 -11   15.55    1.53
   1 -20  11   33.71    2.05
   1  20  11   22.23    1.80
   1  20  11   23.34    1.71
  -1 -20 -11   21.01    1.69
  -1 -20  11   29.00    1.63
  -1  20  11   23.35    1.76
  -1  20  11   21.43    1.74
   1 -21 -11   17.17    1.48
   1 -21  11   22.50    1.68
   1  21  11   14.48    1.49
   1  21  11   14.63    1.40
  -1 -21 -11   11.70    1.35
  -1 -21  11   19.12    1.27
  -1  21  11   13.50    1.41
   1   0  12   55.04    3.17
  -1   0 -12   76.13    3.63
  -1   0  12   78.39    3.46
   1  -1  12   26.68   22.28
   1  -1  12   34.10    2.64
   1   1  12   33.13    2.63
  -1  -1 -12   28.52    2.50
  -1   1 -12   29.19    2.47
  -1  -1  12   19.03    9.97
  -1  -1  12   28.35    2.32
  -1   1  12   13.04    8.92
  -1   1  12   25.32    2.26
   1  -2  12   28.82    2.48
   1   2  12   27.71    2.44
  -1  -2 -12   29.82    2.52
  -1   2 -12   30.13    2.50
  -1  -2  12   29.56    8.63
  -1  -2  12   30.14    2.38
  -1   2  12   25.63    8.80
  -1   2  12   24.63    2.23
   1  -3  12   40.84    2.83
   1   3  12   27.16    2.47
  -1  -3 -12   35.22    2.63
  -1  -3  12   45.52    8.89
  -1  -3  12   31.95    2.45
  -1   3  12   39.70    9.36
  -1   3  12   36.17    2.57
   1  -4  12    9.50    1.76
   1   4  12    9.13    1.77
  -1  -4 -12    6.85    1.46
  -1  -4  12   16.14    8.17
  -1  -4  12    8.37    1.56
  -1   4  12    8.60    9.01
  -1   4  12    6.12    1.41
   1  -5 -12   23.89    3.20
   1  -5  12   31.50    2.59
   1   5  12   21.68    2.22
  -1  -5 -12   26.25    2.34
  -1  -5  12   22.00    8.74
  -1  -5  12   25.65    2.29
  -1   5  12   36.37   15.39
  -1   5  12   18.70    2.02
   1  -6  12   13.38    1.99
   1   6  12   10.90    1.80
  -1  -6 -12   11.00    1.82
  -1  -6  12   11.60    1.77
  -1   6  12    7.52    1.51
   1  -7 -12   91.52    4.23
   1  -7  12  122.15    4.37
   1   7  12  106.48    4.13
  -1  -7 -12   93.94    3.86
  -1  -7  12  146.69    4.39
  -1   7  12   76.75    3.42
   1  -8 -12    1.06    1.03
   1  -8  12    3.57    1.33
   1   8  12    1.70    1.05
  -1  -8 -12    2.37    1.14
  -1  -8  12    3.43    1.21
  -1   8  12    2.23    1.07
   1  -9 -12   11.10    1.66
   1  -9  12   20.99    2.27
   1   9  12   11.65    1.79
  -1  -9 -12   10.61    1.62
  -1  -9  12   21.55    2.08
  -1   9  12    9.94    1.61
   1 -10 -12    5.06    1.30
   1 -10  12    5.93    1.43
   1  10  12    2.63    1.11
  -1 -10 -12    2.65    1.06
  -1 -10  12    5.38    1.27
  -1  10  12    2.75    1.15
   1 -11 -12    1.13    0.86
   1 -11  12    0.92    1.03
   1  11  12    0.64    0.91
  -1 -11 -12    1.37    1.32
  -1 -11  12    1.77    0.94
  -1  11  12    0.95    0.91
   1 -12 -12   14.20    1.69
   1 -12  12   21.15    2.10
   1  12  12   12.08    1.70
  -1 -12 -12   14.30    1.72
  -1 -12  12   19.99    1.85
  -1  12  12   10.26    1.55
   1 -13 -12   -0.21    0.73
   1 -13  12   -0.15    0.87
   1  13  12    0.62    1.42
  -1 -13 -12   -0.39    0.68
  -1 -13  12    0.58    1.50
  -1  13  12    0.21    0.77
   1 -14  12   37.49    3.37
   1  14  12   26.51    2.08
  -1 -14 -12   16.10    1.70
  -1 -14  12   32.40    1.97
  -1  14  12   17.74    2.04
   1 -15 -12    1.34    0.81
   1 -15  12    2.70    1.03
   1  15  12    2.34    0.97
  -1 -15 -12    1.96    0.82
  -1 -15  12    4.52    1.01
  -1  15  12    1.78    0.86
   1 -16 -12    9.81    1.35
   1 -16  12   15.46    1.68
   1  16  12   13.21    1.54
  -1 -16 -12   10.62    1.36
  -1 -16  12   15.08    1.39
  -1  16  12    8.13    1.24
   1 -17 -12    0.88    0.75
   1 -17  12    1.20    0.79
   1  17  12    1.69    0.80
  -1 -17 -12    1.15    0.71
  -1 -17  12    1.53    0.69
  -1  17  12    0.91    0.68
   1 -18 -12    4.69    1.20
   1 -18  12    7.16    1.13
   1  18  12    6.84    1.12
  -1 -18 -12    5.06    1.04
  -1  18  12    4.57    0.93
   1   0  13    0.23    0.88
  -1   0  13   -0.25    0.82
   1  -1  13    6.02    1.28
   1   1  13    7.76    1.51
  -1  -1 -13   10.51    1.55
  -1  -1  13    6.31    1.28
  -1   1  13    6.84    1.33
   1  -2  13    1.87    1.03
   1   2  13    1.06    0.89
  -1  -2 -13    2.34    0.99
  -1  -2  13    2.47    1.03
  -1   2  13    0.72    0.92
   1  -3  13    0.09    0.90
   1   3  13    1.07    0.91
  -1  -3 -13    1.65    0.95
  -1  -3  13    1.20    0.91
  -1   3  13    1.14    0.88
   1  -4  13    4.50    1.25
   1   4  13    1.85    0.99
  -1  -4 -13    2.82    1.04
  -1  -4  13    2.60    1.00
  -1   4  13    2.48    1.06
   1  -5  13    2.79    1.17
   1   5  13    1.85    0.95
  -1  -5 -13    2.56    1.04
  -1  -5  13    2.21    1.17
  -1   5  13    2.53    1.05
   1  -6  13    0.41    1.03
  -1  -6 -13    0.26    0.79
  -1  -6  13   -0.76    1.26
  -1   6  13   -0.39    0.87
   1  -7  13   36.32    3.87
   1   7  13   23.17    2.04
  -1  -7 -13   23.61    1.91
  -1  -7  13   29.61    2.00
  -1   7  13   24.40    2.91
   1  -8  13    3.56    1.15
   1   8  13    1.83    0.94
  -1  -8 -13    1.75    0.86
  -1  -8  13    2.44    0.95
  -1   8  13    1.56    0.84
   1  -9  13   14.61    1.72
   1   9  13   11.68    1.64
  -1  -9 -13   11.17    1.52
  -1  -9  13   12.25    1.47
  -1   9  13   10.70    1.39
   1 -10  13    0.58    0.83
   1  10  13   -0.05    0.72
  -1 -10 -13   -0.10    0.60
  -1 -10  13    0.20    0.68
  -1  10  13   -0.43    0.61
   1 -11  13    0.82    0.82
   1  11  13   -0.09    0.68
  -1 -11 -13    0.33    0.63
  -1 -11  13    1.24    0.74
  -1  11  13    0.27    0.70
   1 -12  13    3.48    0.99
   1  12  13    2.57    0.91
  -1 -12  13    1.39    0.88
  -1 -12  13    2.37    0.75
  -1  12  13    2.42    0.81
   1 -13  13    6.33    1.10
   1  13  13    5.68    1.04
  -1 -13 -13    3.58    0.89
  -1 -13  13    6.62    0.89
  -1  13  13    4.24    0.91
   1 -14  13    7.27    1.08
   1  14  13    4.18    0.93
  -1 -14 -13    3.68    0.83
  -1 -14  13    3.39    0.88
  -1 -14  13    5.42    0.75
  -1  14  13    4.35    0.86
   1   0  14   72.56    2.69
  -1   0  14   68.80    2.32
   1  -1  14   -0.07    0.72
   1   1  14   -0.56    0.68
  -1  -1  14   -0.35    0.58
  -1   1  14    0.58    0.67
   1  -2  14    9.92    1.32
   1   2  14    9.15    1.29
  -1  -2  14   10.93    1.27
  -1   2  14    8.03    1.07
   1  -3  14    6.61    1.13
   1   3  14    5.73    1.10
  -1  -3  14   10.40    1.23
  -1   3  14    8.27    1.10
   1  -4  14   -0.26    0.67
   1   4  14    0.60    0.73
  -1  -4  14    0.38    0.62
  -1   4  14    0.64    0.65
   1  -5  14    2.59    0.91
   1   5  14    1.34    0.75
  -1  -5  14    2.04    0.71
  -1   5  14    1.77    0.69
   1  -6  14   10.46    1.27
   1   6  14    8.05    1.14
  -1  -6  14   11.92    1.69
  -1   6  14    8.00    1.03
  -2   0   0  641.81    4.08
  -2  -1   0  717.57    3.81
  -2   1   0  816.70    5.53
  -2   2   0 2536.39   13.41
  -2   3   0 9999.00   25.82
   2  -7   0 2991.94   20.62
   2  -8   0   22.22    3.41
   2  -8   0   27.33    1.23
   2   8   0   17.72    0.96
  -2   8   0   11.81    0.83
  -2   8   0   14.77    0.96
   2  -9   0  560.68   10.48
  -2   9   0  446.71    4.26
   2 -10   0  114.60    6.22
   2 -10   0  136.91    2.71
   2  10   0   96.27    2.17
  -2  10   0   85.98    2.20
   2 -11   0  831.61   13.84
  -2  11   0  557.49    5.35
   2 -12   0  781.20   14.42
  -2  12   0  524.74    5.49
   2 -13   0  974.47   16.71
  -2  13   0  785.17    7.05
   2 -14   0   46.18    6.19
   2 -14   0   43.68    2.04
   2  14   0   51.09    2.09
  -2  14   0   28.17    1.60
  -2  14   0   21.80    1.72
  -2  14   0   24.39    1.62
   2 -15   0  277.24   11.67
   2 -15   0  399.26    5.76
   2  15   0  299.34    4.92
  -2  15   0  194.80    3.92
  -2  15   0  275.32    7.71
  -2  15   0  291.97    5.04
   2 -16   0  276.11   12.36
   2 -16   0  265.04    4.93
   2  16   0  261.99    4.85
  -2  16   0  207.28    4.24
  -2  16   0  195.51    4.31
  -2  16   0  167.01    4.02
   2 -17   0  506.59    7.04
   2  17   0  472.45    6.76
  -2 -17   0  333.26    5.96
  -2  17   0  349.89    6.85
  -2  17   0  332.58    5.75
  -2  17   0  287.02    5.46
   2 -18   0    2.05    6.53
   2 -18   0    0.09    0.78
   2 -18   0    0.88    0.86
   2  18   0    1.55    0.91
  -2 -18   0    0.46    0.86
  -2  18   0    1.07    0.76
  -2  18   0    0.50    0.78
  -2  18   0    0.93    0.78
   2 -19   0   24.63    7.89
   2 -19   0   21.03    1.95
   2 -19   0   23.08    2.36
   2  19   0   27.86    2.13
  -2 -19   0   20.64    2.07
  -2 -19   0   20.06    1.92
  -2  19   0   18.21    1.82
  -2  19   0   15.76    2.33
   2 -20   0  675.35   20.25
   2 -20   0  762.80    9.67
   2 -20   0  619.45    9.59
   2  20   0  655.45    9.00
  -2 -20   0  595.23    8.51
  -2 -20   0  662.42    9.11
  -2  20   0  530.02    8.70
  -2  20   0  610.37    8.52
  -2  20   0  476.13    7.86
   2 -21   0   59.22   10.43
   2 -21   0   97.66    4.73
   2 -21   0   82.69    3.85
   2  21   0   98.69    3.86
  -2 -21   0   63.25    3.12
  -2 -21   0   66.32    3.21
  -2  21   0   65.21    3.19
  -2  21   0   74.47    3.45
   2 -22   0  139.63    4.61
   2 -22   0  119.33    4.75
   2  22   0  106.35    4.09
  -2 -22   0   99.58    3.78
  -2 -22   0   95.90    3.86
  -2  22   0   96.45    3.81
  -2  22   0   95.10    3.96
   2 -23   0   42.61    3.06
   2  23   0   53.82    3.73
   2  23   0   44.20    2.90
  -2 -23   0   42.67    2.79
  -2  23   0   48.33   11.62
  -2  23   0   47.54    2.89
  -2  23   0   41.92    2.91
   2 -24   0   42.61    3.05
   2  24   0   49.56    3.28
   2  24   0   48.84    3.06
  -2 -24   0   35.18    2.52
  -2 -24   0   44.91    2.88
  -2  24   0   33.01   13.17
  -2  24   0   32.55    2.55
  -2  24   0   41.29    2.94
   2 -25   0  435.36    8.63
   2  25   0  426.65    8.46
   2  25   0  415.99    8.20
  -2 -25   0  391.24    6.89
  -2 -25   0  373.05    7.44
  -2  25   0  262.21   25.58
  -2  25   0  372.21    7.24
  -2  25   0  376.89    8.01
   2 -26   0    2.99    1.27
   2  26   0    3.36    1.29
   2  26   0    2.69    1.16
  -2 -26   0    2.15    1.04
  -2 -26   0    1.74    1.03
  -2  26   0    0.49    0.96
  -2  26   0    3.57    1.32
   2 -27   0    7.71    1.75
   2  27   0    9.88    1.87
   2  27   0    7.38    1.68
   2  27   0    7.34    1.55
  -2 -27   0    6.11    1.44
  -2  27   0    7.50    1.50
  -2  27   0    5.18    1.49
   2 -28   0    9.93    1.79
   2  28   0    8.02    1.67
  -2 -28   0    7.72    1.51
   2 -29   0    5.26    1.41
   2  29   0    4.70    1.43
  -2 -29   0    6.56    1.40
  -2  29   0    4.82    1.24
   2 -30   0    0.81    0.94
   2  30   0    1.06    1.12
  -2 -30   0   -0.16    0.77
  -2  30   0   -0.57    0.69
   2 -31   0    0.51    1.41
   2  31   0    1.48    1.05
  -2 -31   0    1.93    0.90
  -2  31   0    2.25    0.89
   2 -32   0    2.27    0.97
   2  32   0    1.31    0.91
  -2 -32   0    1.67    0.79
   2 -33   0   20.99    1.73
   2  33   0   21.53    1.79
  -2 -33   0   19.97    1.47
   2   0  -1    0.84    0.19
   2   0  -1    0.56    0.17
   2   0   1    0.35    0.27
   2   0   1   -0.03    0.25
  -2   0  -1    0.44    1.28
  -2   0  -1    0.20    0.26
  -2   0   1    0.39    0.46
  -2   0   1   -0.36    0.40
  -2  -1  -1 2895.66   13.18
  -2   1  -1 2911.47   14.05
  -2   1   1 3980.63   11.07
  -2   1   1 3026.43    9.30
  -2  -2  -1 3241.99   14.25
  -2   2   1 3385.69   12.62
  -2  -3  -1 1668.42   10.82
  -2  -3   1 1725.90    6.32
  -2   3   1 1720.15   12.30
   2  -4  -1   29.56    0.96
   2   4  -1   26.93    0.82
   2  -4   1   28.00    1.01
   2   4   1   24.37    0.90
  -2   4  -1   15.10    0.74
  -2   4  -1   18.64    0.86
  -2   4   1   25.39    2.65
  -2   4   1   22.56    0.81
   2  -5  -1  232.71    2.49
   2   5  -1  234.74    1.92
   2   5  -1  162.45    1.77
   2  -5   1  187.61    2.41
   2   5   1  167.49    2.16
  -2   5  -1  114.71    1.78
  -2   5  -1  105.66    1.88
  -2  -5   1  193.97    3.40
  -2   5   1  125.21    1.60
  -2   5   1  144.87    1.99
   2  -6   1 1909.84   15.92
  -2  -6   1 1764.70   10.89
   2  -7   1  924.47   13.60
  -2  -7   1  838.62    8.38
   2  -8  -1  262.08    7.84
   2  -8  -1  279.88    3.41
   2   8  -1  200.79    2.64
   2  -8   1  300.52    7.72
   2  -8   1  264.86    3.39
   2   8   1  219.55    2.98
  -2   8  -1  210.26    2.90
  -2   8  -1  221.18    3.18
  -2  -8   1  238.09    5.11
  -2   8   1  241.53    3.19
   2  -9  -1  433.52    9.53
  -2   9  -1  354.31    4.24
  -2  -9   1  489.38    7.64
  -2   9   1  375.57    4.21
   2 -10  -1    3.29    3.45
   2 -10  -1    2.48    0.67
   2  10  -1    1.92    0.55
   2 -10   1    5.40    3.38
   2 -10   1    3.30    0.68
  -2  10  -1    2.48    0.56
  -2  10  -1    2.27    0.62
  -2 -10   1    1.49    1.67
  -2  10   1    2.09    0.62
   2 -11  -1  675.43   13.28
   2 -11   1  613.48   12.12
  -2  11  -1  477.94    5.10
  -2 -11   1  759.35   10.74
   2 -12  -1 3299.47   28.51
   2 -12   1 3821.12   30.36
  -2 -12   1 4177.51   26.52
   2 -13  -1   85.24    7.19
   2 -13  -1  132.77    3.18
   2  13  -1  108.18    2.73
   2 -13   1  100.25    7.84
   2 -13   1   61.46    2.26
   2  13   1   77.88    2.44
  -2  13  -1   65.88    2.21
  -2  13  -1   82.84    2.59
  -2 -13   1   98.61    5.14
  -2  13   1   84.19    2.58
   2 -14  -1  111.27    3.07
   2  14  -1  101.15    2.79
   2 -14   1   65.53    7.18
   2 -14   1   96.61    2.85
   2  14   1   80.12    2.59
  -2  14  -1   61.80    2.24
  -2  14  -1   83.09    2.71
  -2 -14   1   80.89    5.04
  -2  14   1   55.35    2.33
  -2  14   1   79.61    2.64
   2 -15  -1   20.90    5.97
   2 -15  -1   43.63    2.20
   2  15  -1   23.70    1.62
   2 -15   1   32.20    6.02
   2 -15   1   26.66    1.76
   2  15   1   23.57    1.66
  -2  15  -1   18.66    1.46
  -2  15  -1   17.10    1.52
  -2 -15   1   23.43    3.47
  -2  15   1   14.31    1.50
  -2  15   1   27.74    1.80
   2 -16  -1   -5.07    6.26
   2 -16  -1    4.85    1.11
   2  16  -1    3.27    0.89
   2 -16   1    7.70    5.82
   2 -16   1    3.26    0.91
   2  16   1    4.85    1.04
  -2  16  -1    2.16    0.85
  -2  16  -1    3.04    0.88
  -2 -16   1    3.28    2.82
  -2  16   1    2.18    0.86
  -2  16   1    3.11    0.92
   2 -17  -1  107.98   10.26
   2 -17  -1  148.56    3.97
   2  17  -1   97.76    3.21
   2 -17   1   75.86    9.06
   2 -17   1  120.43    3.57
   2  17   1  126.81    3.68
  -2 -17  -1   73.17    2.97
  -2  17  -1   67.72    2.69
  -2  17  -1   78.40    2.94
  -2  17  -1   73.64    2.92
  -2 -17   1  104.23    6.60
  -2 -17   1  105.25    3.43
  -2  17   1  100.01    3.15
  -2  17   1   69.54    2.88
  -2  17   1   89.06    3.16
   2 -18  -1   24.21    2.01
   2 -18  -1   17.84    2.04
   2  18  -1   19.15    1.82
   2 -18   1   14.17    1.63
   2 -18   1   19.94    2.12
   2  18   1   18.26    1.78
  -2 -18  -1   16.63    1.75
  -2  18  -1   14.02    1.60
  -2  18  -1   17.68    1.79
  -2  18  -1   15.86    1.72
  -2 -18   1   15.52    1.71
  -2  18   1   13.65    1.73
  -2  18   1   15.00    1.65
   2 -19  -1   48.80    2.67
   2 -19  -1   36.58    2.84
   2  19  -1   42.27    2.48
   2 -19   1   44.61    8.82
   2 -19   1   38.81    2.38
   2 -19   1   43.09    2.83
   2  19   1   40.78    2.51
  -2 -19  -1   33.15    2.29
  -2  19  -1   29.54    2.13
  -2  19  -1   32.24    2.29
  -2 -19   1   37.64    2.40
  -2  19   1   27.82    2.10
  -2  19   1   28.03    2.45
  -2  19   1   28.47    2.78
   2 -20  -1  106.77    4.05
   2 -20  -1   58.63    3.28
   2  20  -1   71.07    3.19
   2 -20   1   68.67   10.07
   2 -20   1   57.43    2.91
   2 -20   1   63.98    3.42
   2  20   1   72.12    3.51
   2  20   1   77.23    3.38
  -2 -20  -1   54.72    2.91
  -2  20  -1   55.74    2.86
  -2  20  -1   79.26    3.30
  -2  20  -1   47.84    2.77
  -2 -20   1   77.52    3.42
  -2 -20   1   67.84    3.16
  -2  20   1   79.03    8.87
  -2  20   1   58.45    3.01
  -2  20   1   65.70    3.17
   2 -21  -1  403.53    7.41
   2 -21  -1  334.43    7.30
   2  21  -1  418.12    7.46
   2 -21   1  422.17    8.17
   2  21   1  414.13    7.87
   2  21   1  411.52    7.51
  -2 -21  -1  327.78    6.27
  -2 -21  -1  295.73    6.40
  -2  21  -1  405.09    7.09
  -2  21  -1  286.81    6.42
  -2 -21   1  349.21    6.86
  -2 -21   1  346.04    6.78
  -2  21   1  461.04   18.36
  -2  21   1  292.05    6.24
  -2  21   1  374.45    7.24
   2 -22  -1  332.75    6.98
   2 -22  -1  283.33    7.65
   2  22  -1  280.43    6.35
   2 -22   1  314.86   21.15
   2 -22   1  315.56    6.79
   2 -22   1  308.69   11.08
   2  22   1  287.93    6.78
   2  22   1  279.34    6.42
  -2 -22  -1  255.22    5.57
  -2 -22  -1  219.15    5.64
  -2  22  -1  254.03    5.82
  -2  22  -1  256.82    6.26
  -2 -22   1  285.03    6.29
  -2 -22   1  283.74    6.29
  -2  22   1  267.93   16.93
  -2  22   1  255.30    5.98
  -2  22   1  238.05    6.02
   2 -23  -1  188.65    5.73
   2  23  -1  249.14    6.25
   2 -23   1  211.83   20.94
   2 -23   1  275.51    6.86
   2  23   1  250.78    8.11
   2  23   1  293.90    6.94
  -2 -23  -1  211.13    5.27
  -2 -23  -1  195.87    5.45
  -2  23  -1  220.27    5.51
  -2  23  -1  165.11    5.21
  -2 -23   1  206.42    5.43
  -2 -23   1  259.31    6.11
  -2  23   1  242.33   17.89
  -2  23   1  212.54    5.56
  -2  23   1  184.71    5.49
   2 -24  -1   80.40    3.95
   2  24  -1  117.62    4.42
   2 -24   1   98.24    4.32
   2  24   1  106.89    4.49
   2  24   1  106.43    4.32
  -2 -24  -1   79.81    3.66
  -2  24  -1   95.61    3.83
  -2  24  -1   82.02    3.90
  -2 -24   1  108.26    4.03
  -2 -24   1   90.06    3.80
  -2  24   1   84.19    3.72
  -2  24   1  115.71    4.54
   2 -25  -1   26.26    2.56
   2  25  -1   20.21    2.19
   2  25  -1   29.21    2.76
   2  25  -1   21.45    2.28
   2 -25   1   23.27    2.46
   2  25   1   26.43    2.70
   2  25   1   27.85    2.58
  -2 -25  -1   21.18    2.19
  -2  25  -1   27.08    2.37
  -2  25  -1   20.37    2.36
  -2 -25   1   25.53    2.28
  -2 -25   1   28.53    2.39
  -2  25   1   48.57   20.59
  -2  25   1   20.50    2.19
  -2  25   1   22.21    2.43
   2 -26  -1   19.56    2.27
   2  26  -1   19.18    2.19
   2  26  -1   25.70    2.60
   2  26  -1   19.91    2.19
   2 -26   1   21.69    2.37
   2  26   1   20.38    2.45
   2  26   1   24.79    2.40
  -2 -26  -1   19.91    2.15
  -2  26  -1   21.26    2.14
  -2  26  -1   26.34    2.54
  -2 -26   1   20.42    2.07
  -2 -26   1   19.56    2.10
  -2  26   1   12.08   16.57
  -2  26   1   18.19    2.08
  -2  26   1   21.45    2.42
   2 -27  -1   41.96    2.93
   2  27  -1   39.92    2.90
   2  27  -1   58.53    3.46
   2  27  -1   44.39    2.95
   2 -27   1   56.76    3.32
   2  27   1   43.76    3.08
   2  27   1   48.30    3.12
  -2 -27  -1   47.48    2.89
  -2  27  -1   44.21    2.65
  -2  27  -1   50.30    3.26
  -2 -27   1   36.25    2.41
  -2 -27   1   45.99    2.80
  -2  27   1   39.39    2.62
  -2  27   1   43.13    3.10
   2 -28  -1    2.47    1.20
   2  28  -1    2.89    1.34
   2 -28   1    2.01    1.22
   2  28   1    2.37    1.30
  -2 -28  -1    2.58    1.11
  -2  28  -1    2.58    1.12
  -2 -28   1    1.72    1.03
  -2 -28   1    1.57    0.96
   2 -29  -1   47.77    2.95
   2  29  -1   64.78    3.42
   2 -29   1   41.96    2.78
   2  29   1   47.02    3.02
  -2 -29  -1   44.82    2.71
  -2  29  -1   46.58    2.50
  -2 -29   1   45.85    2.64
  -2  29   1   43.08    2.55
   2 -30  -1   21.24    2.09
   2  30  -1   25.92    2.39
   2 -30   1   23.50    2.19
   2  30   1   22.09    2.21
  -2 -30  -1   22.78    2.01
  -2  30  -1   22.89    1.85
  -2 -30   1   22.66    1.94
  -2  30   1   22.23    1.90
   2 -31  -1    0.66    1.11
   2  31  -1    0.38    0.95
   2 -31   1   -0.70    1.19
   2  31   1   -0.81    0.75
  -2 -31  -1    0.05    0.68
  -2  31  -1    0.30    0.65
  -2 -31   1    0.76    0.77
  -2  31   1   -0.42    0.77
   2 -32  -1    6.47    1.30
   2  32  -1    7.90    1.42
   2 -32   1    6.94    1.33
   2  32   1    7.73    1.37
  -2 -32  -1    6.04    1.10
  -2 -32   1    5.22    1.02
  -2  32   1    6.39    1.06
   2 -33  -1    9.71    1.29
   2  33  -1    9.49    1.33
   2 -33   1    8.91    1.28
   2  33   1    9.83    1.34
  -2 -33  -1    8.08    1.10
  -2 -33   1    9.30    1.15
   2  -1  -2  107.44    1.27
   2  -1  -2  111.04    1.48
   2   1  -2  156.70    1.23
  -2  -1  -2  120.70    1.71
  -2  -1  -2   99.66    1.73
  -2   1  -2   93.47    1.55
  -2   1  -2  116.55    2.12
  -2  -1   2  128.92    2.70
  -2   1   2  147.10    3.22
  -2   1   2   85.16    2.45
  -2  -2   2 1465.79    7.74
  -2   2   2 1967.32   11.62
  -2   2   2 1130.60    8.39
   2  -3   2 2820.93   18.50
  -2  -3   2 3250.61   12.22
  -2   3   2 2726.09   17.44
  -2   3   2 2264.79   12.88
   2  -4  -2   20.02    0.90
   2   4  -2   17.60    0.72
   2  -4   2   23.91    3.09
   2  -4   2   21.80    1.04
  -2   4  -2   18.50    0.93
  -2   4  -2   14.41    0.93
  -2  -4   2   23.40    1.79
  -2   4   2   18.60    2.50
  -2   4   2   18.71    2.00
  -2   4   2   20.26    0.84
   2  -5   2 3726.27   27.63
  -2  -5   2 4549.70   17.22
  -2   5   2 3160.07   17.72
   2  -6  -2   34.15    1.25
   2   6  -2   39.00    1.12
   2   6  -2   28.35    1.00
   2  -6   2   43.33    4.12
   2  -6   2   30.90    1.27
   2   6   2   31.26    1.24
  -2  -6  -2   45.63    1.46
  -2   6  -2   25.13    1.11
  -2   6  -2   20.01    1.07
  -2  -6   2   39.59    2.39
  -2   6   2   28.69    2.65
  -2   6   2   33.05    1.17
   2  -7  -2  137.41    2.39
   2   7  -2  129.36    2.57
   2   7  -2  103.09    1.87
   2  -7   2  134.08    6.14
   2  -7   2  131.03    2.45
   2   7   2  103.24    2.17
  -2  -7  -2  116.58    1.99
  -2   7  -2   83.55    2.04
  -2  -7   2  124.60    3.76
  -2   7   2   96.70    4.11
  -2   7   2   84.47    1.89
   2  -8  -2    5.25    0.71
   2   8  -2    3.48    0.55
   2  -8   2    4.82    2.90
   2  -8   2    5.09    0.71
   2   8   2    3.84    0.64
  -2  -8  -2    5.36    0.63
  -2   8  -2    2.86    0.58
  -2   8  -2    3.09    0.64
  -2  -8   2    5.87    1.60
  -2   8   2    0.68    1.74
  -2   8   2    5.06    0.70
   2  -9  -2    4.58    0.94
   2   9  -2    2.40    0.54
   2  -9   2    1.39    2.94
   2  -9   2    1.87    0.57
  -2  -9  -2    2.60    0.56
  -2   9  -2    1.50    0.53
  -2   9  -2    1.68    0.54
  -2  -9   2    1.76    1.57
  -2   9   2    6.48    2.25
  -2   9   2    1.71    0.58
   2 -10   2  799.31   13.57
   2  10   2  459.40   12.03
  -2 -10  -2 1078.76    6.82
  -2 -10   2  905.77   11.22
  -2  10   2  851.66   12.57
   2 -11  -2  164.19    3.26
   2  11  -2   93.30    2.33
   2 -11   2  179.54    8.80
   2  11   2   93.98    9.28
   2  11   2  132.77    2.95
  -2 -11  -2  159.20    2.75
  -2  11  -2  108.98    2.63
  -2  11  -2   86.77    2.50
  -2 -11   2  143.91    5.24
  -2  11   2  147.35    6.07
  -2  11   2  216.67    3.70
   2 -12  -2  161.51    3.39
   2  12  -2   73.39    2.21
   2 -12   2  125.36    7.79
   2  12   2   46.68    7.85
   2  12   2   85.92    2.54
  -2 -12  -2  101.60    2.35
  -2  12  -2   78.41    2.37
  -2  12  -2   73.46    2.43
  -2 -12   2  112.09    5.21
  -2  12   2  117.84    5.84
   2 -13   2 1899.78   23.40
  -2 -13  -2 2027.68   10.53
  -2 -13   2 2136.89   20.17
  -2  13   2 1816.43   21.32
  -2  13   2  999.62    9.10
   2 -14  -2    0.92    0.80
   2  14  -2    0.63    0.60
   2 -14   2   -2.61    4.49
   2 -14   2    1.24    0.69
   2  14   2    0.47    0.76
   2  14   2    0.34    0.65
  -2  14  -2    1.67    0.68
  -2  14  -2    1.19    0.63
  -2 -14   2    1.23    2.33
  -2  14   2   -1.44    2.96
  -2  14   2    1.58    0.77
  -2  14   2    1.68    0.77
   2 -15  -2  882.13    8.77
   2  15  -2  566.68    6.80
   2 -15   2  590.31   15.50
   2 -15   2  688.12    7.74
   2  15   2  598.06    7.85
   2  15   2  690.47    7.86
  -2  15  -2  338.23    5.64
  -2 -15   2  627.69   12.36
  -2  15   2  569.16   13.81
  -2  15   2  380.92    6.06
  -2  15   2  655.26    7.64
   2 -16  -2  223.43    4.72
   2  16  -2  138.44    3.60
   2 -16   2  104.55    9.18
   2 -16   2  111.05    3.34
   2  16   2  140.22    4.11
   2  16   2  152.00    3.94
  -2 -16  -2   89.80    3.24
  -2  16  -2   91.71    3.01
  -2  16  -2   85.31    3.07
  -2 -16   2  176.56    7.56
  -2 -16   2  134.53    4.81
  -2  16   2  131.62    8.55
  -2  16   2   79.63    3.03
  -2  16   2  125.90    3.61
   2 -17  -2  865.13    9.44
   2  17  -2  442.44    7.03
   2 -17   2  531.03   25.01
   2 -17   2  393.86    6.36
   2 -17   2  401.14    7.33
   2  17   2  702.88   13.34
  -2  17  -2  363.49    6.05
  -2  17  -2  280.10    5.58
  -2 -17   2  557.12   12.84
  -2 -17   2  525.67    7.51
  -2  17   2  350.17   12.66
  -2  17   2  318.62    5.94
  -2  17   2  456.22    6.96
   2 -18  -2   11.18    1.60
   2 -18  -2    5.64    1.36
   2  18  -2    5.59    1.15
   2 -18   2    2.50    6.71
   2 -18   2    6.41    1.22
   2  18   2    6.89    1.51
   2  18   2    7.12    1.29
  -2 -18  -2    4.79    1.21
  -2  18  -2    6.82    1.29
  -2 -18   2    5.86    3.56
  -2 -18   2    7.70    1.36
  -2  18   2    5.17    5.31
  -2  18   2    3.95    1.22
  -2  18   2   10.41    1.52
   2 -19  -2  436.74    7.30
   2 -19  -2  234.66    5.96
   2  19  -2  254.21    5.49
   2 -19   2  346.90   15.99
   2 -19   2  269.92    5.76
   2 -19   2  256.84    6.22
   2  19   2  284.13    6.28
   2  19   2  348.72    6.60
  -2 -19  -2  205.88    5.22
  -2  19  -2  204.87    4.99
  -2  19  -2  178.28    4.85
  -2 -19   2  305.92   10.90
  -2 -19   2  297.14    5.99
  -2  19   2  276.31   13.16
  -2  19   2  215.54    5.24
  -2  19   2  298.54    6.14
   2 -20  -2   92.26    3.71
   2 -20  -2   46.93    3.03
   2  20  -2   69.77    3.16
   2 -20   2   86.12   10.97
   2 -20   2   42.77    2.62
   2 -20   2   64.95    3.47
   2  20   2   56.34    3.23
   2  20   2   65.03    3.22
  -2 -20  -2   40.99    2.60
  -2  20  -2   38.52    2.49
  -2  20  -2   63.49    3.02
  -2  20  -2   55.56    3.00
  -2 -20   2   52.14    6.41
  -2 -20   2   62.85    3.07
  -2  20   2   46.35    7.39
  -2  20   2   44.64    2.77
  -2  20   2   58.75    3.02
   2 -21  -2   60.94    3.24
   2 -21  -2   49.47    3.12
   2  21  -2   57.65    3.03
   2 -21   2   28.54    9.13
   2 -21   2   55.33    3.32
   2  21   2   47.87    3.20
   2  21   2   51.35    3.06
  -2 -21  -2   39.86    2.99
  -2  21  -2   30.47    2.47
  -2  21  -2   51.38    2.85
  -2  21  -2   35.63    2.61
  -2 -21   2   53.86    3.07
  -2  21   2   40.59    2.73
  -2  21   2   44.60    2.82
   2 -22  -2  310.41    6.84
   2 -22  -2  237.33    9.84
   2  22  -2  230.10    5.68
   2  22  -2  193.49    5.35
   2 -22   2  267.45   21.12
   2 -22   2  266.79    6.71
   2  22   2  218.92    6.02
   2  22   2  274.30    6.47
  -2 -22  -2  171.40    5.13
  -2  22  -2  232.49    5.51
  -2  22  -2  186.90    5.47
  -2 -22   2  235.61    6.74
  -2 -22   2  231.75    5.72
  -2  22   2  196.86   15.36
  -2  22   2  188.63    5.29
  -2  22   2  233.76    6.00
   2 -23  -2  233.98    6.19
   2 -23  -2  151.26    5.18
   2  23  -2  223.57    7.06
   2  23  -2  192.10    8.59
   2 -23   2  226.51    6.29
   2  23   2  204.83    5.93
   2  23   2  284.63    8.50
  -2 -23  -2  155.78    4.97
  -2  23  -2  220.73    5.45
  -2  23  -2  163.79    5.84
  -2 -23   2  249.14    6.13
  -2 -23   2  193.41    5.32
  -2  23   2  219.91   17.98
  -2  23   2  200.01    5.71
   2 -24  -2  107.54    4.45
   2  24  -2  130.94    4.60
   2  24  -2  100.07    4.11
   2 -24   2  137.10   16.77
   2 -24   2  157.51    5.33
   2  24   2  134.61    4.94
   2  24   2  153.63    5.15
  -2 -24  -2  113.62    4.31
  -2  24  -2  121.63    4.17
  -2  24  -2  125.89    4.75
  -2 -24   2  127.98    4.48
  -2 -24   2  129.09    4.43
  -2  24   2  112.28   13.89
  -2  24   2   95.65    3.94
  -2  24   2  109.92    4.41
   2 -25  -2    2.31    1.28
   2  25  -2    3.43    1.21
   2  25  -2    2.61    1.17
   2 -25   2   60.36   23.61
   2 -25   2    3.46    1.37
   2  25   2    2.92    1.47
   2  25   2    1.91    1.18
  -2 -25  -2    2.15    1.15
  -2  25  -2    3.17    1.20
  -2  25  -2    3.71    1.38
  -2 -25   2    3.33    1.28
  -2 -25   2    3.65    1.20
  -2  25   2  -13.05   17.00
  -2  25   2    2.58    1.18
  -2  25   2    3.11    1.31
   2 -26  -2    1.57    1.19
   2  26  -2    0.96    1.07
   2  26  -2    0.99    0.95
   2 -26   2    0.58    1.15
   2  26   2    2.10    1.21
   2  26   2    1.90    1.21
  -2 -26  -2    2.03    1.08
  -2  26  -2    0.53    1.00
  -2  26  -2    1.21    1.05
  -2 -26   2    1.11    0.93
  -2  26   2   -4.04   16.24
  -2  26   2    0.29    0.94
  -2  26   2    1.20    1.61
   2 -27  -2    0.81    1.07
   2  27  -2    0.29    1.68
   2  27  -2    0.56    1.16
   2  27  -2    0.72    1.00
   2 -27   2   -0.05    0.92
   2  27   2    0.17    1.06
   2  27   2    0.23    1.00
  -2 -27  -2   -0.49    0.82
  -2  27  -2   -0.45    0.83
  -2 -27   2   -0.18    0.91
  -2 -27   2   -0.57    0.81
  -2  27   2    0.42    0.93
   2 -28  -2   30.05    2.55
   2  28  -2   39.99    2.90
   2 -28   2   37.24    2.75
   2  28   2   35.10    2.73
  -2 -28  -2   30.15    2.37
  -2  28  -2   37.39    2.34
  -2 -28   2   34.84    2.51
  -2 -28   2   32.89    2.34
  -2  28   2   35.62    2.73
   2 -29  -2    0.48    0.96
   2  29  -2    1.70    1.19
   2 -29   2    2.77    1.18
   2  29   2    0.54    1.00
  -2 -29  -2    1.29    0.85
  -2  29  -2    1.65    0.87
  -2 -29   2    1.19    1.00
  -2 -29   2    1.11    0.93
  -2  29   2    1.84    0.95
   2 -30  -2    7.93    1.51
   2  30  -2   11.65    1.73
   2 -30   2   11.27    1.71
   2  30   2    8.94    1.56
  -2 -30  -2    6.95    1.23
  -2  30  -2    9.79    1.37
  -2 -30   2    8.51    1.28
  -2 -30   2    9.25    1.46
  -2  30   2    8.08    1.34
   2 -31  -2    4.70    1.16
   2  31  -2    5.40    1.33
   2 -31   2    5.55    1.31
   2  31   2    4.44    1.25
  -2 -31  -2    3.49    1.08
  -2  31   2    3.65    1.14
   2 -32  -2   27.09    1.99
   2  32  -2   33.50    2.41
   2 -32   2   33.69    2.16
   2  32   2   35.98    3.02
  -2 -32  -2   29.01    1.86
  -2 -32   2   30.86    1.77
  -2  32   2   33.16    1.87
   2 -33  -2    0.86    0.66
   2  33  -2   -0.29    0.63
   2 -33   2   -0.03    0.65
   2  33   2   -0.47    0.62
  -2 -33  -2   -0.08    0.53
  -2 -33   2    0.37    0.53
   2   0  -3    0.36    0.33
   2   0  -3    0.42    0.35
   2   0   3   -3.23    5.62
  -2   0  -3    0.55    0.42
  -2   0  -3   -0.07    0.39
  -2   0   3    0.37    1.12
  -2   0   3    0.43    0.28
   2  -1  -3  101.79    1.66
   2  -1  -3  115.28    1.88
   2   1  -3  114.92    1.66
   2   1  -3   88.56    1.60
   2   1   3  107.84    5.37
  -2  -1  -3  121.79    2.10
  -2  -1  -3   99.55    2.04
  -2   1  -3  105.53    1.99
  -2   1  -3   90.72    1.98
  -2  -1   3  107.39    3.18
  -2  -1   3  131.41    1.48
  -2   1   3   86.89    3.00
  -2   1   3  106.28    1.53
   2  -2  -3   37.91    1.14
   2  -2  -3   39.30    1.23
   2   2  -3   30.76    0.94
   2   2  -3   28.10    0.98
   2  -2   3   37.26    4.39
   2   2   3   33.24    4.05
  -2  -2  -3   35.99    1.26
  -2  -2  -3   26.67    1.19
  -2   2  -3   39.85    1.34
  -2   2  -3   30.79    1.27
  -2  -2   3   27.04    2.08
  -2   2   3   27.33    2.16
  -2   2   3   37.67    1.04
   2  -3   3 1786.25   16.87
   2   3   3 1516.09   15.56
  -2  -3   3 2174.26   12.99
  -2   3   3 2208.75   16.16
  -2   3   3 1681.35   12.94
   2  -4   3 1514.65   15.97
   2   4   3 1189.59   14.06
  -2  -4   3 1823.62   12.33
  -2   4   3 1774.76   15.48
  -2   4   3  929.60   10.17
   2  -5  -3  349.02    3.64
   2   5  -3  264.95    2.96
   2  -5   3  477.32    9.49
   2   5   3  231.12    7.67
  -2  -5  -3  463.16    4.17
  -2  -5  -3  363.36    4.02
  -2   5  -3  264.75    3.39
  -2   5  -3  315.39    3.92
  -2  -5   3  424.42    6.39
  -2   5   3  337.74    6.68
  -2   5   3  312.62    3.38
   2  -6  -3  190.91    2.87
   2   6  -3  128.28    2.07
   2   6  -3   95.89    1.91
   2  -6   3  179.32    6.64
   2   6   3   91.62    5.92
   2   6   3  122.91    2.53
  -2  -6  -3  158.54    2.55
  -2   6  -3  109.99    2.31
  -2   6  -3  113.63    2.48
  -2  -6   3  166.13    4.40
  -2   6   3  135.48    4.82
  -2   6   3  127.36    2.32
   2  -7   3  891.77   13.44
   2   7   3  676.73   14.72
  -2   7   3  571.39    9.52
   2  -8  -3   30.98    1.48
   2   8  -3   19.21    1.08
   2  -8   3   31.22    4.33
   2   8   3   23.50    1.34
  -2  -8  -3   24.02    1.23
  -2   8  -3   13.71    1.07
  -2   8  -3   20.22    1.29
  -2   8   3   19.71    2.84
  -2   8   3   17.74    1.14
   2  -9  -3  155.20    3.02
   2   9  -3   98.89    2.27
   2  -9   3  159.61    7.66
   2   9   3   85.69    6.99
   2   9   3  114.32    2.73
  -2  -9  -3  161.70    2.85
  -2   9  -3   93.80    2.41
  -2   9  -3  103.55    2.87
  -2  -9   3  148.66    5.12
  -2   9   3   88.07    4.92
  -2   9   3  130.81    2.75
   2 -10   3 1415.60   18.93
   2  10   3  674.76   14.07
  -2 -10  -3 1164.35    7.76
  -2  10  -3  662.24    6.41
  -2  10   3  797.97   12.91
   2 -11  -3  269.61    4.32
   2  11  -3   94.76    2.47
   2 -11   3  189.91    8.72
   2  11   3   80.15    9.63
   2  11   3   91.08    2.89
   2  11   3  126.23    3.10
  -2 -11  -3  162.05    3.08
  -2  11  -3   95.94    2.63
  -2  11  -3  129.88    3.20
  -2 -11   3  148.85    5.70
  -2  11   3  112.65    6.01
  -2  11   3   87.25    2.78
  -2  11   3  165.62    3.39
   2 -12   3 1095.41   17.96
   2  12   3  565.25   15.81
   2  12   3  693.30    8.04
  -2 -12  -3 1264.68    8.72
  -2  12  -3  667.52    6.98
  -2 -12   3  951.61   13.44
   2 -13  -3   98.70    2.98
   2  13  -3   52.34    2.09
   2 -13   3   97.90    8.23
   2  13   3   54.85    9.13
   2  13   3   57.91    2.59
   2  13   3   81.30    3.05
  -2 -13  -3  115.00    2.84
  -2  13  -3   62.56    2.36
  -2  13  -3   57.89    2.40
  -2 -13   3   93.68    5.25
  -2  13   3   66.19    5.92
  -2  13   3   49.08    2.31
  -2  13   3  107.60    3.04
   2 -14  -3  181.02    4.08
   2  14  -3   80.40    2.65
   2 -14   3  145.59    9.86
   2  14   3   83.31   15.05
   2  14   3   81.02    3.07
   2  14   3   89.94    3.01
  -2  14  -3   76.50    2.68
  -2  14  -3   83.67    2.93
  -2 -14   3  121.07    6.12
  -2  14   3  104.96    7.14
  -2  14   3   63.19    2.68
  -2  14   3  125.51    3.41
   2 -15  -3   11.47    1.45
   2  15  -3    5.99    1.03
   2 -15   3   15.35    5.83
   2  15   3    8.11    1.35
   2  15   3    7.96    1.25
  -2 -15  -3    7.07    1.28
  -2  15  -3    4.78    1.03
  -2  15  -3    7.10    1.20
  -2 -15   3   11.07    3.15
  -2  15   3    5.56    3.48
  -2  15   3    6.43    1.20
  -2  15   3   12.81    1.49
   2 -16  -3    8.52    1.41
   2  16  -3    3.41    0.94
   2 -16   3    5.75    1.38
   2  16   3    4.77    1.23
   2  16   3    3.17    1.08
  -2 -16  -3    4.90    1.19
  -2  16  -3    2.68    0.92
  -2  16  -3    4.44    1.09
  -2 -16   3    4.58    3.02
  -2 -16   3    5.60    1.16
  -2  16   3    3.89    4.42
  -2  16   3    2.51    0.98
  -2  16   3    5.85    1.13
   2 -17  -3    9.13    1.50
   2 -17  -3    3.60    1.24
   2  17  -3    8.34    1.27
   2  17  -3    6.38    1.18
   2 -17   3    4.68    6.72
   2  17   3    7.43    1.54
   2  17   3    9.23    1.52
  -2 -17  -3    5.11    1.22
  -2  17  -3    3.24    0.97
  -2 -17   3    9.44    3.67
  -2 -17   3    6.85    1.33
  -2  17   3    8.98    4.44
  -2  17   3    4.57    1.22
  -2  17   3    7.39    1.29
   2 -18  -3   14.98    1.98
   2  18  -3    8.65    1.33
   2  18  -3    4.42    1.13
   2 -18   3   19.89    7.37
   2 -18   3    8.09    1.51
   2  18   3    7.74    1.49
   2  18   3    7.55    1.42
  -2 -18  -3    5.83    1.28
  -2  18  -3    4.72    1.15
  -2  18  -3    5.35    1.20
  -2 -18   3    7.97    3.68
  -2 -18   3    7.40    1.40
  -2  18   3   12.43    5.57
  -2  18   3    4.75    1.26
  -2  18   3    9.46    1.60
   2 -19  -3  266.89    5.95
   2 -19  -3  131.50    4.62
   2  19  -3  178.50    4.63
   2  19  -3  172.73    4.65
   2 -19   3  209.36   13.93
   2 -19   3  186.60    5.45
   2  19   3  143.54    4.70
   2  19   3  234.44    5.63
  -2 -19  -3  109.80    4.02
  -2  19  -3  150.89    4.46
  -2  19  -3  121.17    4.17
  -2 -19   3  203.42    9.81
  -2 -19   3  199.68    5.01
  -2  19   3  137.21   11.18
  -2  19   3  135.88    4.40
  -2  19   3  176.79    4.87
   2 -20  -3  212.13    5.51
   2 -20  -3  114.70    4.44
   2  20  -3  151.19    4.44
   2  20  -3  127.68    4.18
   2 -20   3  153.27   15.60
   2 -20   3  133.30    4.79
   2  20   3  126.45    4.55
   2  20   3  169.81    5.02
  -2 -20  -3  114.05    4.18
  -2  20  -3   99.73    4.15
  -2  20  -3  112.36    4.16
  -2 -20   3  148.01    9.36
  -2 -20   3  162.62    4.66
  -2  20   3  103.07    3.97
  -2  20   3  158.02    4.79
   2 -21  -3    3.24    1.27
   2 -21  -3    1.74    1.23
   2  21  -3    2.34    1.07
   2  21  -3    2.38    1.08
   2 -21   3    4.82    2.84
   2  21   3    2.06    1.32
   2  21   3    2.43    1.22
  -2 -21  -3    2.95    1.16
  -2  21  -3    1.39    1.13
  -2  21  -3    1.49    1.03
  -2 -21   3    3.42    4.44
  -2 -21   3    3.87    1.32
  -2  21   3    3.22    7.78
  -2  21   3    1.46    1.14
  -2  21   3    5.33    1.40
   2 -22  -3   10.09    1.82
   2 -22  -3    4.26    1.37
   2  22  -3    3.87    1.22
   2  22  -3    5.81    1.39
   2 -22   3   16.00   11.09
   2 -22   3    5.15    1.57
   2  22   3    7.41    1.64
  -2 -22  -3    4.02    1.30
  -2  22  -3    5.12    1.38
  -2  22  -3    4.35    1.33
  -2 -22   3    5.13    1.37
  -2  22   3   -5.11    8.97
  -2  22   3    4.80    1.46
  -2  22   3    4.71    1.41
   2 -23  -3   58.10    3.45
   2 -23  -3   36.56    2.89
   2  23  -3   39.83    2.74
   2  23  -3   41.34    2.77
   2 -23   3   32.88   12.44
   2 -23   3   59.75    3.54
   2  23   3   46.33    3.20
   2  23   3   54.91    3.30
  -2 -23  -3   34.49    2.64
  -2  23  -3   41.63    2.84
  -2  23  -3   35.99    2.77
  -2 -23   3   43.61    2.81
  -2  23   3   26.08   10.43
  -2  23   3   31.24    2.56
  -2  23   3   40.92    3.02
   2 -24  -3   24.92    2.50
   2  24  -3   21.91    2.23
   2  24  -3   17.30    2.04
   2 -24   3   38.52   15.14
   2 -24   3   30.64    2.75
   2  24   3   23.67    2.57
   2  24   3   25.89    2.54
  -2 -24  -3   14.47    2.06
  -2  24  -3   26.95    2.30
  -2  24  -3   17.77    2.17
  -2 -24   3   28.99    2.56
  -2 -24   3   22.18    2.20
  -2  24   3   32.46   16.78
  -2  24   3   21.77    2.30
  -2  24   3   26.17    2.60
   2 -25  -3  147.37    5.15
   2  25  -3  183.06    5.47
   2  25  -3  189.02    5.57
   2 -25   3  231.17   24.54
   2 -25   3  155.95    5.30
   2  25   3  174.11    5.53
   2  25   3  182.39    5.70
  -2 -25  -3  143.36    4.85
  -2  25  -3  175.50    4.79
  -2  25  -3  150.20    5.26
  -2 -25   3  198.51    5.54
  -2 -25   3  180.71    5.11
  -2  25   3  212.10   24.10
  -2  25   3  142.19    4.76
  -2  25   3  150.12    5.18
   2 -26  -3   87.57    4.04
   2  26  -3  108.32    4.38
   2  26  -3  136.94    4.82
   2 -26   3  162.46    5.37
   2  26   3  130.27    4.81
   2  26   3  151.26    5.41
  -2 -26  -3  118.99    4.83
  -2  26  -3  133.59    4.13
  -2  26  -3  107.22    4.53
  -2 -26   3  127.89    4.43
  -2 -26   3  138.70    4.60
  -2  26   3   75.48   17.66
  -2  26   3  125.27    4.43
  -2  26   3  120.52    4.83
   2 -27  -3   38.03    2.81
   2 -27   3   53.69    3.23
   2  27   3   43.59    2.96
  -2 -27  -3   39.55    2.67
  -2  27  -3   51.38    2.68
  -2 -27   3   56.57    3.01
  -2 -27   3   44.72    2.66
  -2  27   3   44.96    2.79
   2 -28  -3    0.44    0.93
   2  28  -3    0.10    1.12
   2 -28   3    0.07    0.96
   2  28   3   -0.51    0.98
  -2 -28  -3   -0.05    0.84
  -2  28  -3    0.44    0.84
  -2 -28   3    0.88    0.92
  -2 -28   3    0.17    0.80
  -2  28   3   -0.04    0.85
   2 -29  -3   30.57    2.39
   2  29  -3   42.44    2.83
   2 -29   3   38.62    2.62
   2  29   3   31.99    2.53
  -2 -29  -3   30.87    2.27
  -2  29  -3   37.44    3.39
  -2 -29   3   51.00    2.82
  -2 -29   3   34.66    2.21
  -2  29   3   31.35    2.26
   2 -30  -3    0.19    1.02
   2  30  -3    0.42    0.97
   2 -30   3    0.23    0.89
   2  30   3    0.71    0.94
  -2 -30  -3    0.33    0.75
  -2 -30   3    0.17    0.84
  -2 -30   3    0.54    0.73
  -2  30   3   -0.03    0.72
   2 -31  -3    0.57    0.78
   2  31  -3    1.68    0.98
   2 -31   3    1.38    0.90
   2  31   3    0.92    0.86
  -2 -31  -3    0.95    0.75
  -2 -31   3    0.94    0.93
  -2 -31   3    0.84    0.70
  -2  31   3    0.80    0.75
   2 -32  -3    0.32    0.70
   2  32  -3   -0.04    0.76
   2 -32   3    0.03    0.71
   2  32   3    0.03    0.73
  -2 -32  -3   -0.03    0.55
  -2 -32   3    0.65    0.61
  -2  32   3   -0.60    0.54
   2 -33  -3   25.32    1.72
   2  33  -3   32.04    1.86
   2 -33   3   27.78    1.74
   2  33   3   25.61    1.69
  -2 -33  -3   24.74    1.48
  -2 -33   3   24.65    1.85
   2   0  -4   17.26    0.96
   2   0  -4   19.75    1.04
   2   0   4   15.66    3.35
  -2   0  -4   20.53    1.17
  -2   0  -4   18.52    1.20
  -2   0   4   18.51    2.20
  -2   0   4   23.59    0.96
   2  -1  -4  200.21    2.78
   2  -1  -4  195.60    2.88
   2   1  -4  168.82    2.48
   2   1  -4  191.96    2.79
   2  -1   4  156.70    6.47
   2   1   4  152.10    6.91
  -2  -1  -4  185.77    2.97
  -2  -1  -4  119.25    2.55
  -2   1  -4  166.29    2.84
  -2   1  -4  181.50    3.14
  -2  -1   4  166.28    4.59
  -2  -1   4  234.23    2.61
  -2   1   4  157.47    4.74
  -2   1   4  197.92    2.55
   2  -2  -4   60.47    1.85
   2  -2  -4   78.45    1.92
   2   2  -4   69.63    1.66
   2   2  -4   69.91    1.74
   2  -2   4   91.01    5.44
   2   2   4   68.14    5.35
  -2  -2  -4   65.85    1.86
  -2  -2  -4   88.25    2.25
  -2   2  -4   69.63    1.92
  -2   2  -4   70.74    2.04
  -2  -2   4   69.65    3.31
  -2  -2   4   69.26    1.45
  -2   2   4   52.75    3.16
  -2   2   4   75.58    1.68
   2  -3  -4    1.77    0.90
   2  -3  -4    1.96    0.57
   2   3  -4    0.55    0.42
   2  -3   4    2.88    3.14
   2   3   4    4.37    3.42
  -2  -3  -4    0.69    0.51
  -2  -3  -4    0.62    0.52
  -2   3  -4    1.06    0.53
  -2   3  -4    0.94    0.51
  -2  -3   4   -0.22    2.36
  -2   3   4    1.60    1.59
   2   4  -4  330.94    3.74
   2  -4   4  570.23   11.37
   2   4   4  483.30   10.63
  -2  -4  -4  616.32    5.64
  -2  -4  -4  533.28    5.41
  -2   4  -4  556.30    5.35
  -2   4   4  663.58   18.04
  -2   4   4  381.59    7.62
  -2   4   4  548.52    4.74
   2  -5  -4  244.40    3.46
   2  -5  -4  321.63    4.12
   2   5  -4  273.37    3.33
   2   5  -4  239.21    3.28
   2  -5   4  354.42    9.29
   2   5   4  193.10    7.76
  -2  -5  -4  319.29    4.62
  -2  -5  -4  309.44    4.22
  -2   5  -4  284.28    3.94
  -2   5  -4  227.94    3.72
  -2   5   4  261.52    6.63
  -2   5   4  299.41    3.68
   2  -6  -4    1.83    0.62
   2   6  -4    1.19    0.48
   2   6  -4    1.05    0.55
   2  -6   4   -0.87    2.97
   2   6   4    8.34    4.28
   2   6   4    1.27    0.65
  -2  -6  -4    1.98    0.75
  -2  -6  -4    1.23    0.60
  -2   6  -4    1.50    0.58
  -2   6   4    1.12    1.87
  -2   6   4    2.03    0.56
   2   7  -4  409.91    4.56
   2  -7   4  570.33   13.75
   2   7   4  412.72   11.44
  -2  -7  -4  774.42    7.04
  -2   7  -4  459.97    5.26
  -2   7  -4  442.71    5.43
  -2  -7   4  745.73   11.84
  -2   7   4  402.28    8.70
  -2   7   4  510.72    5.22
   2  -8  -4  278.61    4.15
   2   8  -4  182.59    3.09
   2   8  -4  156.42    2.98
   2  -8   4  266.38    9.48
   2   8   4  134.60    8.76
   2   8   4  216.61    3.93
  -2  -8  -4  306.87    4.35
  -2   8  -4  186.51    3.49
  -2   8  -4  153.91    3.36
  -2  -8   4  317.69   10.80
  -2   8   4  122.49    5.62
  -2   8   4  153.61    3.58
  -2   8   4  251.46    3.85
   2  -9  -4  121.65    2.94
   2   9  -4   88.87    2.30
   2   9  -4   64.86    2.05
   2  -9   4  134.94    7.29
   2   9   4   59.15    6.69
   2   9   4   65.13    2.43
   2   9   4  121.67    3.08
  -2  -9  -4  156.43    3.24
  -2   9  -4   68.72    2.27
  -2   9  -4   81.68    2.58
  -2  -9   4  126.67    5.21
  -2   9   4   82.11    8.04
  -2   9   4   63.54    2.45
  -2   9   4   95.86    2.55
   2 -10  -4  527.54    6.12
   2  10  -4  311.99    4.34
   2  10  -4  274.22    4.21
   2 -10   4  471.71   12.61
   2  10   4  236.68   11.22
   2  10   4  197.10    4.32
   2  10   4  488.84    6.21
  -2 -10  -4  626.56    6.36
  -2  10  -4  215.06    3.99
  -2  10  -4  289.12    4.84
  -2 -10   4  450.87    9.21
  -2  10   4  205.79    7.66
  -2  10   4  202.90    4.30
  -2  10   4  395.00    5.23
   2 -11  -4    2.28    0.84
   2  11  -4    1.27    0.59
   2  11  -4    0.69    0.59
   2 -11   4    7.55    4.52
   2  11   4    6.79    6.73
   2  11   4    1.89    0.81
   2  11   4    0.59    0.70
  -2 -11  -4    1.31    0.69
  -2  11  -4    0.54    0.63
  -2  11  -4    0.24    0.60
  -2 -11   4    5.05    2.24
  -2  11   4    2.83    2.81
  -2  11   4    0.51    0.66
  -2  11   4    1.56    0.72
   2 -12  -4   66.98    2.55
   2  12  -4   46.57    1.98
   2  12  -4   30.89    1.71
   2 -12   4   68.08    7.21
   2  12   4   33.91    7.97
   2  12   4   42.96    2.28
   2  12   4   50.97    2.36
  -2 -12  -4   60.04    2.51
  -2  12  -4   36.21    1.93
  -2  12  -4   48.11    2.27
  -2 -12   4   59.12    4.69
  -2  12   4   39.56    4.79
  -2  12   4   25.95    1.87
  -2  12   4   63.83    2.41
   2 -13  -4   19.78    1.76
   2  13  -4    5.31    0.94
   2  13  -4    5.82    0.96
   2 -13   4    9.37    5.37
   2  13   4    6.74    8.50
   2  13   4    5.62    1.17
   2  13   4    7.05    1.13
  -2 -13  -4    7.82    1.40
  -2  13  -4    4.27    0.93
  -2  13  -4    5.88    1.08
  -2 -13   4    8.96    2.87
  -2  13   4    2.98    3.55
  -2  13   4    4.99    1.10
  -2  13   4   10.57    1.30
   2 -14  -4  482.12    6.84
   2  14  -4  281.79    4.90
   2  14  -4  237.80    4.62
   2 -14   4  474.93   15.72
   2  14   4  188.44   19.40
   2  14   4  226.87    5.07
   2  14   4  348.68    6.02
  -2 -14  -4  246.19    5.39
  -2  14  -4  243.49    4.87
  -2  14  -4  239.78    5.06
  -2 -14   4  422.07   10.67
  -2 -14   4  386.88    6.41
  -2  14   4  245.83   10.11
  -2  14   4  220.24    4.95
  -2  14   4  443.84    6.50
   2 -15  -4    1.17    0.93
   2  15  -4   -0.16    0.61
   2 -15   4   -0.59    5.17
   2 -15   4   -0.02    0.93
  -2  15  -4    0.25    0.65
  -2  15  -4    0.36    0.69
  -2 -15   4    0.52    2.83
  -2 -15   4    0.67    0.82
  -2  15   4    5.42    4.08
  -2  15   4    0.43    0.75
   2 -16  -4   19.40    2.00
   2 -16  -4   15.24    3.13
   2  16  -4   12.96    1.49
   2  16  -4    6.61    1.20
   2 -16   4   18.95    6.63
   2 -16   4   19.02    2.13
   2  16   4   11.40    1.67
   2  16   4   16.70    1.84
  -2 -16  -4   14.26    1.72
  -2  16  -4    9.12    1.39
  -2  16  -4    9.76    1.50
  -2 -16   4   16.77    3.93
  -2 -16   4   16.90    1.75
  -2  16   4   10.35    4.71
  -2  16   4    9.89    1.55
  -2  16   4   24.73    2.03
   2 -17  -4  103.19    3.82
   2 -17  -4   41.50    4.40
   2  17  -4   52.86    2.58
   2  17  -4   41.63    2.37
   2 -17   4   93.21   11.32
   2 -17   4   55.62    3.16
   2  17   4   53.41    2.97
   2  17   4   59.83    2.99
  -2 -17  -4   53.09    2.87
  -2  17  -4   39.63    2.42
  -2  17  -4   43.47    2.61
  -2 -17   4   71.76    6.77
  -2 -17   4   63.81    2.92
  -2  17   4   48.26    7.30
  -2  17   4   35.49    2.44
  -2  17   4   73.89    3.15
   2 -18  -4    0.28    1.01
   2 -18  -4    0.21    1.01
   2  18  -4    0.70    0.83
   2  18  -4    0.01    0.71
   2 -18   4  -10.86    7.71
   2 -18   4    0.08    1.06
   2  18   4   -0.05    1.00
   2  18   4    0.57    0.94
  -2 -18  -4    0.06    0.85
  -2  18  -4    0.11    0.83
  -2  18  -4    0.90    0.88
  -2 -18   4   -1.67    3.66
  -2 -18   4    0.95    0.97
  -2  18   4    1.25    5.64
  -2  18   4   -1.39    0.67
  -2  18   4    1.22    0.95
   2 -19  -4  131.54    4.46
   2 -19  -4   50.57    3.13
   2  19  -4   64.87    3.03
   2  19  -4   43.70    2.62
   2 -19   4  132.39   14.68
   2 -19   4   80.12    3.85
   2  19   4   55.90    3.23
   2  19   4   78.55    3.61
  -2 -19  -4   52.69    3.00
  -2  19  -4   47.73    2.87
  -2 -19   4   91.22    8.10
  -2 -19   4   79.59    3.38
  -2  19   4   55.03   11.72
  -2  19   4   43.29    2.80
  -2  19   4   82.17    3.52
   2 -20  -4    2.75    1.35
   2 -20  -4    1.39    1.17
   2  20  -4    1.05    0.93
   2  20  -4    1.69    1.01
   2 -20   4    6.91   14.87
   2 -20   4    1.75    1.44
   2  20   4    2.00    1.23
   2  20   4    3.52    1.35
  -2 -20  -4    1.97    1.03
  -2  20  -4    1.31    1.04
  -2  20  -4    1.05    0.94
  -2 -20   4    6.03    4.32
  -2 -20   4    3.57    1.23
  -2  20   4   -1.40    6.79
  -2  20   4    0.89    1.06
  -2  20   4    3.00    1.21
   2 -21  -4    4.78    1.49
   2 -21  -4    2.03    1.19
   2  21  -4    1.87    1.04
   2  21  -4    2.62    1.13
   2 -21   4    2.22    9.67
   2 -21   4    3.63    1.39
   2  21   4    2.41    1.39
   2  21   4    2.64    1.30
  -2 -21  -4    2.64    1.17
  -2  21  -4    3.37    1.25
  -2 -21   4    2.42    4.47
  -2 -21   4    2.58    1.16
  -2  21   4   21.77    8.17
  -2  21   4    2.28    1.17
  -2  21   4    4.68    1.36
   2 -22  -4  102.06    4.38
   2 -22  -4   41.67    2.98
   2  22  -4   45.18    2.83
   2  22  -4   52.16    3.01
   2 -22   4   64.07   12.32
   2 -22   4   75.05    3.91
   2  22   4   55.20    3.35
   2  22   4   57.54    3.35
  -2 -22  -4   50.95    3.08
  -2  22  -4   40.28    2.84
  -2 -22   4   75.16    8.58
  -2 -22   4   79.80    3.54
  -2  22   4   40.67   10.73
  -2  22   4   47.38    3.03
   2 -23  -4  272.44    6.87
   2  23  -4  313.36    6.92
   2  23  -4  244.47    6.18
   2 -23   4  450.43   24.20
   2 -23   4  381.45    8.09
   2  23   4  291.60    7.01
   2  23   4  485.97    9.04
  -2 -23  -4  296.03    6.87
  -2  23  -4  339.02    6.92
  -2  23  -4  228.49    6.30
  -2 -23   4  363.63    7.08
  -2  23   4  265.83    6.48
  -2  23   4  327.80    7.36
   2 -24  -4    7.06    1.64
   2  24  -4    8.62    1.67
   2  24  -4    5.66    1.41
   2 -24   4   -8.21   14.06
   2 -24   4   11.52    1.91
   2  24   4   10.43    1.91
   2  24   4   15.12    2.17
  -2 -24  -4    6.25    1.37
  -2  24  -4   10.22    1.60
  -2  24  -4    7.29    1.57
  -2 -24   4   10.26    1.71
  -2  24   4   -1.15   12.25
  -2  24   4    7.53    1.59
  -2  24   4   10.33    1.84
   2 -25  -4   98.88    4.67
   2  25  -4  132.86    6.14
   2 -25   4  190.72   19.54
   2  25   4  107.66    4.40
  -2  25  -4  132.01    4.05
  -2  25  -4  100.88    5.60
  -2 -25   4  149.23    7.60
  -2  25   4  125.58   16.36
  -2  25   4   97.84    4.03
  -2  25   4  129.66    4.91
   2 -26  -4   12.26    1.91
   2 -26   4   11.05    1.88
   2  26   4   10.14    1.82
  -2 -26  -4    6.09    1.35
  -2  26  -4   12.60    1.73
  -2 -26   4   13.42    1.97
  -2 -26   4   11.45    1.69
  -2  26   4   21.79   24.83
  -2  26   4   10.81    1.79
   2 -27  -4    1.01    0.98
   2 -27   4    0.73    1.09
   2  27   4   -0.41    1.17
  -2 -27  -4    0.55    0.85
  -2  27  -4    1.10    0.90
  -2 -27   4    0.68    1.02
  -2 -27   4    0.99    0.89
  -2  27   4    0.38    0.93
   2 -28  -4    6.54    1.48
   2  28  -4    9.31    1.67
   2 -28   4    9.53    1.74
   2  28   4    5.94    1.48
  -2 -28  -4    4.70    1.24
  -2 -28   4    8.07    1.49
  -2 -28   4    6.11    1.18
  -2  28   4    5.34    1.33
   2 -29  -4    0.51    1.47
   2  29  -4    0.27    1.05
   2 -29   4    0.26    0.84
   2  29   4    0.34    0.89
  -2 -29  -4    0.99    0.79
  -2 -29   4    1.27    1.14
  -2 -29   4    1.27    0.82
  -2  29   4    0.71    0.84
   2 -30  -4   20.53    1.93
   2  30  -4   42.18    2.53
   2 -30   4   43.02    2.60
   2  30   4   30.96    2.22
  -2 -30   4   29.63    1.93
  -2 -30   4   31.16    1.85
  -2  30   4   31.97    2.58
   2 -31  -4    7.80    1.26
   2  31  -4   11.32    1.57
   2 -31   4   10.20    1.39
   2  31   4    4.23    1.61
  -2 -31  -4    7.86    1.24
  -2 -31   4   11.37    1.51
  -2 -31   4   12.02    1.24
  -2  31   4    9.79    1.33
   2 -32  -4   12.78    2.02
   2  32  -4   14.77    1.50
   2 -32   4   12.81    1.42
   2  32   4    9.63    1.25
  -2 -32  -4   11.99    1.23
  -2 -32   4   12.21    1.04
  -2  32   4   11.56    1.20
   2   0  -5   -0.09    0.46
   2   0  -5   -0.11    0.46
   2   0   5    2.75    3.43
  -2   0  -5   -0.13    0.54
  -2   0  -5    0.32    0.57
  -2   0   5   -1.30    1.74
  -2   0   5   -0.57    0.46
   2   1  -5  402.57    4.67
   2   1   5  481.23   11.37
  -2  -1  -5  573.32    5.85
  -2  -1  -5  555.91    6.08
  -2   1  -5  560.56    5.81
  -2  -1   5  518.65    9.18
  -2   1   5  487.03    8.99
  -2   1   5  420.30    7.12
  -2   1   5  595.13    5.11
   2  -2  -5  145.29    2.84
   2  -2  -5  115.06    2.65
   2   2  -5  116.63    2.49
   2   2  -5   93.59    2.35
   2  -2   5  165.21    8.68
   2   2   5  123.31    7.08
  -2  -2  -5  151.84    3.11
  -2  -2  -5  124.45    2.98
  -2   2  -5  123.23    2.83
  -2   2  -5   90.70    2.59
  -2  -2   5  173.64    6.52
  -2  -2   5  128.51    2.33
  -2   2   5  138.39    5.31
  -2   2   5  176.76    2.91
   2  -3   5  885.56   15.03
   2   3   5  789.68   14.45
  -2  -3  -5 1013.64    7.82
  -2   3  -5  705.58    6.64
  -2  -3   5  825.06    5.74
  -2   3   5  674.84   12.15
  -2   3   5  634.00    7.18
  -2   3   5  780.93    6.17
   2  -4  -5  121.35    2.75
   2  -4  -5  107.39    2.69
   2   4  -5   87.51    2.24
   2   4  -5   93.65    2.38
   2  -4   5  109.50    7.31
   2   4   5   72.09    7.28
  -2  -4  -5  109.25    2.72
  -2  -4  -5   97.23    2.72
  -2   4  -5   78.47    2.37
  -2   4  -5   76.17    2.46
  -2  -4   5  112.49    5.11
  -2   4   5   71.46    2.58
  -2   4   5  104.66    2.41
   2  -5   5 1226.86   18.25
   2   5   5  895.63   15.89
  -2  -5   5 1100.36   13.36
  -2   5   5  840.00   14.44
  -2   5   5  714.27    8.43
  -2   5   5  948.57    7.24
   2  -6  -5   13.01    1.28
   2   6  -5   12.07    1.07
   2   6  -5   11.91    1.10
   2  -6   5    9.57    3.83
   2   6   5   11.44    4.58
   2   6   5   11.59    1.24
  -2  -6  -5   10.87    1.22
  -2  -6  -5   10.22    1.23
  -2   6  -5    7.62    1.01
  -2   6  -5    5.98    0.93
  -2  -6   5   14.08    2.56
  -2   6   5    5.74    2.41
  -2   6   5    9.17    1.30
  -2   6   5    8.97    1.02
   2  -7  -5  221.68    3.95
   2   7  -5  156.84    3.11
   2   7  -5  149.09    3.13
   2  -7   5  249.06    9.42
   2   7   5  172.37   11.00
   2   7   5  147.40    3.54
   2   7   5  189.77    3.96
  -2  -7  -5  285.72    4.45
  -2   7  -5  178.98    3.68
  -2   7  -5  173.59    3.79
  -2  -7   5  246.91    6.95
  -2   7   5  126.83    6.05
  -2   7   5  135.48    3.58
  -2   7   5  164.32    3.30
   2  -8  -5    3.49    0.87
   2   8  -5    2.70    0.68
   2   8  -5    2.76    0.69
   2  -8   5    3.55    4.09
   2   8   5    2.19    0.88
   2   8   5    3.72    0.91
  -2  -8  -5    3.20    0.83
  -2   8  -5    2.17    0.74
  -2   8  -5    2.80    0.79
  -2  -8   5    4.57    2.16
  -2   8   5    2.68    2.65
  -2   8   5    3.35    0.89
  -2   8   5    4.39    0.83
   2  -9  -5  261.57    4.57
   2   9  -5  142.79    3.17
   2   9  -5  135.28    3.19
   2  -9   5  216.28    9.51
   2   9   5  127.34   10.17
   2   9   5  123.33    3.46
   2   9   5  165.21    3.89
  -2  -9  -5  267.80    4.52
  -2   9  -5  145.18    3.53
  -2   9  -5  152.00    3.75
  -2  -9   5  293.99    8.16
  -2   9   5  123.97    6.57
  -2   9   5  100.27    3.25
   2 -10  -5  899.80    8.62
   2  10  -5  513.12    6.08
   2  10  -5  546.27    6.45
   2 -10   5  947.55   18.26
   2  10   5  537.60   15.77
   2  10   5  444.20    6.53
   2  10   5  721.24    8.17
  -2 -10  -5 1014.55    8.88
  -2  10  -5  580.25    7.03
  -2  10  -5  427.31    6.33
  -2 -10   5  842.38   13.52
  -2  10   5  520.80   12.27
  -2  10   5  412.62    6.49
  -2  10   5  762.04    7.75
   2 -11  -5    7.14    1.20
   2  11  -5    4.22    0.88
   2  11  -5    3.36    0.83
   2 -11   5   13.67    5.14
   2  11   5    7.05    6.65
   2  11   5    2.59    0.94
   2  11   5    2.71    0.92
  -2 -11  -5    7.21    1.13
  -2  11  -5    2.77    0.85
  -2  11  -5    4.60    1.03
  -2 -11   5    9.61    2.94
  -2  11   5    2.41    3.26
  -2  11   5    3.72    0.98
  -2  11   5    7.27    1.13
   2 -12  -5  109.18    3.39
   2  12  -5   52.41    2.23
   2  12  -5   57.70    2.39
   2 -12   5  119.94   14.01
   2  12   5   49.18    8.91
   2  12   5   46.26    2.50
   2  12   5   69.68    2.90
  -2 -12  -5  103.95    3.17
  -2 -12  -5   50.89    2.65
  -2  12  -5   55.66    2.49
  -2  12  -5   63.41    2.74
  -2 -12   5  105.27    6.23
  -2 -12   5   96.83    3.48
  -2  12   5   47.65    5.49
  -2  12   5   58.79    2.75
  -2  12   5   81.17    2.85
   2 -13  -5   23.62    1.97
   2  13  -5   11.27    1.69
   2  13  -5   11.03    1.35
   2 -13   5   14.21    6.35
   2  13   5   14.94    9.28
   2  13   5   10.84    1.59
   2  13   5   13.77    1.83
  -2 -13  -5   11.37    2.15
  -2  13  -5   13.29    1.52
  -2  13  -5   10.66    1.48
  -2 -13   5   17.83    3.72
  -2 -13   5   13.93    1.66
  -2  13   5    6.77    3.69
  -2  13   5   15.51    1.58
   2 -14  -5  114.77    3.73
   2  14  -5   40.72    2.17
   2  14  -5   38.87    2.17
   2 -14   5   66.53    8.64
   2 -14   5   80.69    4.52
   2  14   5   33.11    2.34
   2  14   5   44.10    2.52
  -2 -14  -5   41.17    2.52
  -2  14  -5   38.06    2.26
  -2  14  -5   31.55    3.30
  -2 -14   5   66.68    6.19
  -2 -14   5   64.27    2.79
  -2  14   5   25.19    5.38
  -2  14   5   38.02    2.45
  -2  14   5   67.00    2.83
   2 -15  -5  103.66    3.76
   2 -15  -5   41.53    2.84
   2  15  -5   49.79    2.44
   2  15  -5   53.23    2.57
   2 -15   5   92.04    9.81
   2 -15   5  108.21    4.13
   2  15   5   47.54    2.79
   2  15   5   72.93    3.20
  -2 -15  -5   36.49    2.44
  -2  15  -5   54.90    2.72
  -2  15  -5   45.82    2.62
  -2 -15   5   88.36    6.47
  -2 -15   5   77.78    3.10
  -2  15   5   56.27    6.73
  -2  15   5   46.19    2.71
  -2  15   5   92.21    3.39
   2 -16  -5  113.64    3.96
   2 -16  -5   43.64    3.74
   2  16  -5   50.67    2.56
   2  16  -5   53.28    2.66
   2 -16   5  100.49   10.29
   2 -16   5   73.19    3.56
   2  16   5   51.13    2.94
   2  16   5   57.84    3.03
  -2 -16  -5   50.11    2.84
  -2  16  -5   49.98    2.72
  -2  16  -5   60.07    3.03
  -2 -16   5   64.60    2.95
  -2  16   5   65.90    7.82
  -2  16   5   47.71    2.80
  -2  16   5  117.74    4.15
   2 -17  -5   19.36    2.21
   2 -17  -5   11.32    1.89
   2  17  -5   13.63    1.68
   2  17  -5   10.87    1.59
   2 -17   5   16.17    8.22
   2 -17   5   23.38    2.44
   2  17   5   11.62    1.83
   2  17   5   19.99    2.18
  -2 -17  -5    9.75    1.54
  -2  17  -5   10.51    1.69
  -2  17  -5   13.26    1.79
  -2 -17   5   16.20    4.60
  -2 -17   5   17.06    1.92
  -2  17   5    8.86    1.58
  -2  17   5   27.18    2.31
   2 -18  -5   71.72    3.51
   2 -18  -5   26.51    2.49
   2  18  -5   27.35    2.17
   2  18  -5   28.40    2.21
   2 -18   5   46.84   10.27
   2 -18   5   46.03    3.11
   2  18   5   22.76    2.38
   2  18   5   35.58    2.65
  -2 -18  -5   25.31    2.50
  -2  18  -5   27.06    2.27
  -2  18  -5   30.88    2.43
  -2 -18   5   49.51    6.19
  -2 -18   5   50.89    2.96
  -2  18   5   27.76    7.30
  -2  18   5   22.89    2.29
  -2  18   5   44.96    2.78
   2 -19  -5  153.81    4.96
   2 -19  -5   68.03    3.55
   2  19  -5   91.06    3.62
   2  19  -5   69.77    3.26
   2 -19   5  104.24   12.42
   2 -19   5  137.42    4.94
   2  19   5   83.82    3.87
   2  19   5  121.41    4.51
  -2 -19  -5   75.54    3.60
  -2  19  -5   72.37    3.46
  -2  19  -5   77.39    3.64
  -2 -19   5  117.93    8.71
  -2 -19   5  120.50    4.13
  -2  19   5   45.62    8.05
  -2  19   5   60.83    3.29
  -2  19   5  131.83    4.50
   2 -20  -5   48.31    3.20
   2 -20  -5   21.60    2.31
   2  20  -5   18.03    1.96
   2  20  -5   17.83    2.47
   2 -20   5   49.83   11.78
   2 -20   5   31.27    2.82
   2  20   5   39.93    3.88
  -2 -20  -5   17.21    2.06
  -2  20  -5   15.88    2.37
  -2  20  -5   18.47    2.12
  -2 -20   5   29.96    5.85
  -2 -20   5   28.99    2.38
  -2  20   5    9.72    7.85
  -2  20   5   24.22    2.33
   2 -21  -5   37.81    2.84
   2  21  -5   49.50    2.91
   2  21  -5   45.14    2.81
   2 -21   5   85.06   13.69
   2 -21   5   68.31    3.74
   2  21   5   40.96    2.96
   2  21   5   73.49    3.75
  -2 -21  -5   32.17    2.57
  -2  21  -5   37.51    2.77
  -2 -21   5   84.74    9.02
  -2 -21   5   63.94    3.18
  -2  21   5   47.12   10.03
  -2  21   5   45.87    3.03
  -2  21   5   57.74    4.20
   2 -22  -5   47.41    3.32
   2 -22  -5   27.45    2.51
   2  22  -5   30.91    2.47
   2  22  -5   17.85    2.02
   2 -22   5   40.85   14.24
   2 -22   5   40.15    3.06
   2  22   5   27.08    2.58
   2  22   5   32.31    2.72
  -2 -22  -5   24.98    2.35
  -2  22  -5   22.48    2.34
  -2 -22   5   37.18    2.62
  -2  22   5   47.61   14.40
  -2  22   5   20.75    2.28
  -2  22   5   41.70    2.93
   2 -23  -5    0.24    0.94
   2  23  -5    0.24    0.88
   2  23  -5    0.30    0.83
   2 -23   5  -18.39   13.22
   2 -23   5   -1.03    1.00
   2  23   5   -0.12    1.05
   2  23   5    0.73    1.05
  -2 -23  -5    1.26    1.07
  -2  23  -5    0.36    0.98
  -2  23  -5   -0.30    0.92
  -2 -23   5   -4.10    5.27
  -2 -23   5    0.34    0.94
  -2  23   5   15.12   11.41
  -2  23   5   -0.29    0.90
  -2  23   5    0.78    1.07
   2 -24  -5    4.94    1.41
   2  24  -5    7.06    1.55
   2 -24   5   30.69   15.32
   2 -24   5    9.53    3.02
   2  24   5    5.81    1.54
   2  24   5   10.40    2.82
  -2  24  -5    6.15    1.31
  -2  24  -5    6.48    1.66
  -2 -24   5    9.29    2.07
  -2  24   5   -8.49   12.67
  -2  24   5    7.20    1.54
   2 -25  -5    1.59    1.08
   2 -25   5  -32.87   17.34
   2 -25   5    2.05    1.22
   2  25   5    1.59    1.16
  -2 -25  -5    1.72    0.96
  -2  25  -5    1.27    0.97
  -2 -25   5    1.29    1.15
  -2 -25   5    1.53    1.02
  -2  25   5  -24.91   17.48
  -2  25   5    1.04    1.07
   2 -26  -5    0.51    0.91
   2 -26   5   -0.27    1.02
   2  26   5    0.11    1.05
  -2 -26  -5    1.33    0.94
  -2 -26   5    0.13    1.01
  -2 -26   5    0.12    0.82
  -2  26   5    0.77    1.17
   2 -27  -5   74.96    3.47
   2 -27   5   99.07    3.95
   2  27   5   78.41    3.55
  -2 -27  -5   65.41    3.15
  -2 -27   5  102.72    3.87
  -2 -27   5   88.66    3.25
  -2  27   5   73.03    3.31
   2 -28   5    0.37    0.86
   2  28   5    0.03    0.90
  -2 -28  -5    0.32    0.70
  -2 -28   5    0.59    0.93
  -2 -28   5    0.98    0.78
  -2  28   5    0.58    0.85
   2 -29  -5   74.19    3.12
   2  29  -5  111.03    3.76
   2 -29   5  104.09    2.94
   2 -29   5   78.36    4.67
   2  29   5   84.25    3.34
  -2 -29  -5   83.34    3.91
  -2 -29   5   81.72    3.05
  -2 -29   5   78.02    2.70
  -2  29   5   79.15    3.08
   2 -30  -5    4.09    1.08
   2  30  -5    8.04    1.40
   2 -30   5    7.32    1.27
   2  30   5    8.17    1.56
  -2 -30  -5    4.47    1.00
  -2 -30   5    7.41    1.21
  -2 -30   5    6.03    0.95
  -2  30   5    5.52    1.10
   2 -31  -5    5.51    1.61
   2  31  -5   12.76    1.52
   2 -31   5    9.83    1.28
   2  31   5    9.55    1.26
  -2 -31  -5    8.28    1.13
  -2 -31   5   10.98    1.21
  -2 -31   5   11.04    1.00
  -2  31   5   10.05    1.20
   2   0  -6    0.95    0.62
   2   0  -6    1.66    0.69
   2   0   6    2.67    4.07
  -2   0  -6    2.30    0.80
  -2   0  -6    1.50    0.73
  -2   0   6    2.45    2.11
  -2   0   6    1.03    0.76
  -2   0   6    1.93    0.63
   2  -1  -6    4.37    0.86
   2  -1  -6    6.81    1.02
   2   1  -6    6.13    0.93
   2   1  -6    5.61    0.94
   2  -1   6   12.84    4.60
   2   1   6    7.39    4.65
  -2  -1  -6    6.20    1.00
  -2  -1  -6    6.90    1.10
  -2   1  -6    5.51    1.00
  -2   1  -6    5.37    1.00
  -2  -1   6    4.50    2.30
  -2  -1   6    6.29    0.87
  -2   1   6    1.22    2.17
  -2   1   6    5.25    1.07
  -2   1   6    4.83    0.80
   2  -2  -6  597.08    6.40
   2  -2  -6  559.40    6.41
   2   2  -6  510.81    5.80
   2   2  -6  486.22    5.85
   2  -2   6  596.85   14.30
   2   2   6  491.24   13.05
  -2  -2  -6  542.15    6.43
  -2  -2  -6  416.77    5.93
  -2   2  -6  499.56    6.20
  -2   2  -6  499.22    6.51
  -2  -2   6  562.59   10.76
  -2  -2   6  611.30    5.69
  -2   2   6  480.60   10.32
  -2   2   6  437.12    6.47
  -2   2   6  533.69    5.61
   2  -3  -6  351.74    5.02
   2  -3  -6  409.08    5.59
   2   3  -6  281.37    4.36
   2   3  -6  258.91    4.32
   2  -3   6  366.89   11.45
   2   3   6  267.21   11.18
   2   3   6  305.97    5.00
  -2  -3  -6  344.87    5.18
  -2  -3  -6  375.67    5.67
  -2   3  -6  370.74    5.44
  -2   3  -6  363.05    5.62
  -2  -3   6  363.87    8.88
  -2  -3   6  417.37    4.69
  -2   3   6  337.31    9.09
  -2   3   6  286.51    5.30
  -2   3   6  457.91    5.32
   2  -4  -6    8.39    1.15
   2  -4  -6    7.88    1.12
   2   4  -6    6.81    0.97
   2   4  -6    6.12    0.94
   2  -4   6    5.06    4.19
   2   4   6    7.87    5.34
   2   4   6    8.53    1.21
  -2  -4  -6   11.40    1.39
  -2  -4  -6    7.49    1.16
  -2   4  -6    4.93    0.96
  -2  -4   6    8.50    2.49
  -2  -4   6    7.66    0.89
  -2   4   6    9.43    2.78
  -2   4   6    6.35    1.11
  -2   4   6    9.02    1.06
   2  -5  -6   20.34    1.58
   2  -5  -6   22.57    1.65
   2   5  -6   15.02    1.30
   2   5  -6   14.05    1.29
   2  -5   6   17.70    5.15
   2   5   6    8.40    5.57
  -2  -5  -6   23.66    1.69
  -2  -5  -6   12.58    1.46
  -2   5  -6   17.52    1.50
  -2   5  -6   14.22    1.48
  -2  -5   6   22.65    3.27
  -2   5   6   11.14    3.03
  -2   5   6   14.91    1.55
  -2   5   6   19.26    1.37
   2  -6  -6    5.24    1.02
   2  -6  -6    5.90    1.08
   2   6  -6    5.01    0.91
   2   6  -6    3.82    0.88
   2  -6   6    5.30    4.76
   2   6   6    5.43    5.11
   2   6   6    4.58    1.00
   2   6   6    5.39    1.11
  -2  -6  -6    5.80    1.08
  -2  -6  -6    5.17    1.04
  -2   6  -6    4.37    0.95
  -2   6  -6    3.90    0.93
  -2  -6   6    6.25    2.65
  -2   6   6    3.33    2.70
  -2   6   6    3.88    0.96
  -2   6   6    5.35    0.94
   2  -7  -6  167.53    3.84
   2   7  -6  127.58    3.18
   2   7  -6   85.86    2.71
   2  -7   6  178.57   10.07
   2   7   6   86.24   10.00
   2   7   6  110.51    3.34
   2   7   6  186.37    4.32
  -2  -7  -6  195.92    4.14
  -2   7  -6  120.58    3.38
  -2   7  -6  135.09    3.69
  -2  -7   6  203.98    7.27
  -2   7   6  107.36    6.39
  -2   7   6  106.69    3.47
   2  -8  -6   39.39    2.13
   2   8  -6   23.11    1.60
   2   8  -6   24.69    1.66
   2  -8   6   22.30    5.32
   2   8   6   20.06    6.83
   2   8   6   20.19    1.75
   2   8   6   30.38    2.04
  -2  -8  -6   34.92    2.01
  -2   8  -6   24.34    1.79
  -2   8  -6   23.77    1.83
  -2  -8   6   36.46    4.55
  -2   8   6   18.52    3.63
  -2   8   6   20.92    1.81
  -2   8   6   22.69    1.62
   2  -9  -6   73.30    2.83
   2   9  -6   45.41    2.12
   2   9  -6   41.86    2.11
   2   9   6   30.68    7.81
   2   9   6   29.22    2.05
   2   9   6   54.33    2.58
  -2  -9  -6   58.56    2.54
  -2  -9  -6   38.83    2.40
  -2   9  -6   42.69    2.25
  -2   9  -6   35.40    2.16
  -2  -9   6   65.77    5.19
  -2  -9   6   59.77    2.78
  -2   9   6   48.75    5.62
  -2   9   6   35.98    2.26
  -2   9   6   50.85    2.26
   2 -10  -6  560.60    7.42
   2  10  -6  316.00    5.42
   2  10  -6  246.08    4.78
   2 -10   6  465.52   14.43
   2 -10   6  495.59    8.02
   2  10   6  286.87   14.99
   2  10   6  266.62    5.40
   2  10   6  406.54    6.70
  -2 -10  -6  478.71    6.76
  -2 -10  -6  264.56    5.78
  -2  10  -6  307.14    5.60
  -2  10  -6  277.49    5.56
  -2 -10   6  480.27   11.44
  -2 -10   6  467.57    6.76
  -2  10   6  346.87   11.21
  -2  10   6  319.89    5.43
   2 -11  -6  116.30    3.65
   2  11  -6   59.03    2.50
   2 -11   6   95.14   10.08
   2 -11   6   73.99    3.86
   2  11   6   67.98    9.40
   2  11   6   49.15    2.78
   2  11   6   55.29    3.04
  -2 -11  -6  101.24    3.37
  -2 -11  -6   56.28    3.07
  -2  11  -6   62.24    2.77
  -2  11  -6   54.94    2.94
  -2 -11   6  119.58    6.88
  -2  11   6   45.43    5.59
  -2  11   6   50.95    2.72
  -2  11   6   64.06    2.70
   2 -12  -6   39.60    2.84
   2  12  -6   17.24    1.62
   2  12  -6   21.78    1.78
   2 -12   6   31.60    6.68
   2 -12   6   28.28    2.39
   2  12   6    5.57    9.53
   2  12   6   18.71    1.92
   2  12   6   34.81    2.42
  -2 -12  -6   14.39    1.79
  -2  12  -6   15.92    1.71
  -2  12  -6   21.22    1.97
  -2 -12   6   38.62    4.69
  -2 -12   6   31.24    2.13
  -2 -12   6   33.92    2.73
  -2  12   6   17.50    4.46
  -2  12   6   14.25    1.84
  -2  12   6   26.05    1.97
   2 -13  -6  235.32    5.33
   2  13  -6  113.38    3.53
   2  13  -6  108.25    3.53
   2 -13   6  202.11   12.89
   2 -13   6  207.74    5.58
   2  13   6   94.93   14.24
   2  13   6  110.66    3.89
   2  13   6  193.32    5.06
  -2 -13  -6  102.73    3.89
  -2  13  -6  110.26    3.74
  -2  13  -6  128.11    4.15
  -2 -13   6  201.16    8.86
  -2 -13   6  199.35    4.75
  -2 -13   6  234.57    5.36
  -2  13   6  115.13    8.61
  -2  13   6  252.85    8.57
  -2  13   6   87.78    3.57
  -2  13   6  185.95    4.62
   2 -14  -6  201.93    5.13
   2 -14  -6   80.21    4.00
   2  14  -6   73.09    2.99
   2  14  -6   88.15    3.29
   2 -14   6  144.59   13.13
   2 -14   6  134.53    4.64
   2  14   6   74.52    3.37
   2  14   6  122.72    4.20
  -2 -14  -6   70.57    3.34
  -2  14  -6   74.39    3.23
  -2  14  -6   62.19    3.10
  -2 -14   6  137.62    8.47
  -2 -14   6  128.28    3.96
  -2 -14   6  151.78    4.55
  -2  14   6   84.97    8.27
  -2  14   6   52.01    2.92
  -2  14   6  112.51    3.81
   2 -15  -6  403.80    7.31
   2 -15  -6  183.84    5.45
   2  15  -6  190.64    4.78
   2  15  -6  190.73    4.86
   2 -15   6  405.43   16.82
   2 -15   6  367.33    7.54
   2  15   6  213.76    5.52
   2  15   6  194.49    5.33
  -2 -15  -6  225.95    5.82
  -2  15  -6  201.87    5.39
  -2 -15   6  346.45   11.58
  -2 -15   6  284.65    5.85
  -2  15   6  147.30   15.81
  -2  15   6  183.54    5.22
  -2  15   6  316.15    6.60
   2 -16  -6  636.22    9.34
   2 -16  -6  285.97    6.80
   2  16  -6  273.29    5.83
   2  16  -6  269.85    5.89
   2 -16   6  603.77   21.66
   2 -16   6  357.51    7.56
   2  16   6  275.13    6.34
   2  16   6  384.38    7.54
  -2 -16  -6  292.25    6.74
  -2  16  -6  275.36    6.22
  -2  16  -6  266.81    6.29
  -2 -16   6  549.08   14.24
  -2 -16   6  509.88    7.87
  -2  16   6  340.92   13.95
  -2  16   6  269.97    6.36
  -2  16   6  402.09    7.30
   2 -17  -6   14.13    2.00
   2 -17  -6    5.18    1.36
   2  17  -6    4.92    1.23
   2  17  -6    5.76    1.28
   2 -17   6   16.88    9.54
   2 -17   6   11.54    2.00
   2  17   6    6.21    1.52
   2  17   6    7.41    1.61
  -2 -17  -6    5.48    1.31
  -2  17  -6    5.80    1.46
  -2  17  -6    7.38    1.60
  -2 -17   6   11.17    4.46
  -2 -17   6   11.50    1.72
  -2  17   6   12.66    5.97
  -2  17   6    5.49    1.45
  -2  17   6   10.35    1.77
   2 -18  -6  392.49    7.75
   2 -18  -6  141.57    5.56
   2  18  -6  143.76    4.51
   2  18  -6  100.14    3.85
   2 -18   6  274.41   18.52
   2 -18   6  193.39    5.80
   2  18   6  150.58    4.96
   2  18   6  187.32    5.58
  -2 -18  -6  129.28    4.64
  -2  18  -6  134.28    4.68
  -2  18  -6  134.60    4.74
  -2 -18   6  288.09   11.75
  -2 -18   6  248.37    5.73
  -2  18   6  198.60   13.17
  -2  18   6  147.93    5.54
  -2  18   6  257.86    6.21
   2 -19  -6   97.63    4.42
   2 -19  -6   34.05    2.66
   2  19  -6   33.56    2.44
   2  19  -6   25.97    2.22
   2 -19   6   68.50   12.75
   2 -19   6   73.14    3.83
   2  19   6   39.49    2.86
   2  19   6   53.11    3.25
  -2 -19  -6   28.77    2.45
  -2  19  -6   34.00    2.66
  -2 -19   6   74.33    8.24
  -2 -19   6   55.84    3.01
  -2  19   6   46.17    8.31
  -2  19   6   37.58    2.78
  -2  19   6   63.73    3.38
   2 -20  -6    1.72    1.31
   2 -20  -6    1.28    1.03
   2  20  -6   -0.37    0.76
   2  20  -6    0.16    0.74
   2 -20   6    4.06   12.08
   2 -20   6    0.33    1.14
   2  20   6   -0.17    0.94
   2  20   6    0.67    1.10
  -2 -20  -6   -0.23    0.79
  -2  20  -6   -0.01    0.92
  -2 -20   6   -4.63    4.67
  -2 -20   6    0.43    0.99
  -2  20   6    7.85    8.37
  -2  20   6   -0.22    0.92
  -2  20   6    3.07    1.23
   2 -21  -6   48.96    3.38
   2 -21  -6   23.69    2.35
   2  21  -6   24.77    2.25
   2  21  -6   21.72    2.14
   2 -21   6   57.31   18.19
   2 -21   6   47.75    3.23
   2  21   6   26.97    2.52
   2  21   6   45.11    3.12
  -2 -21  -6   27.10    2.41
  -2  21  -6   21.75    2.33
  -2 -21   6   44.42    6.72
  -2 -21   6   44.50    2.76
  -2  21   6   19.07   10.48
  -2  21   6   23.67    2.37
  -2  21   6   34.16    2.94
   2 -22  -6    5.60    1.42
   2  22  -6    6.14    1.48
   2  22  -6    8.31    1.51
   2 -22   6  -12.08   13.36
   2 -22   6   13.89    2.22
   2  22   6    5.92    1.50
   2  22   6   11.54    1.97
  -2 -22  -6    5.12    1.34
  -2  22  -6    7.07    1.63
  -2 -22   6   13.94    5.71
  -2 -22   6   10.78    1.71
  -2  22   6   10.68   10.37
  -2  22   6    6.24    1.56
   2 -23  -6    1.70    1.03
   2  23  -6    0.49    0.96
   2  23  -6    0.78    0.86
   2 -23   6  -10.72   14.63
   2 -23   6    0.17    1.13
   2  23   6    1.39    1.10
   2  23   6    0.29    1.10
  -2 -23  -6    2.28    1.09
  -2  23  -6   -0.79    1.71
  -2  23  -6    0.62    0.99
  -2 -23   6   -1.38    5.53
  -2 -23   6    2.53    1.11
  -2  23   6   15.59   11.78
  -2  23   6    0.25    0.93
   2 -24  -6   36.20    2.65
   2 -24   6    4.33   18.89
   2 -24   6   79.04    3.80
  -2 -24  -6   33.18    2.51
  -2 -24   6   64.87    3.01
  -2  24   6   69.87   14.59
  -2  24   6   52.40    3.07
   2 -25  -6   37.51    2.63
   2 -25   6   61.16    3.34
   2  25   6   48.78    3.73
  -2 -25  -6   29.31    2.33
  -2 -25   6   51.63    2.65
  -2  25   6   40.42    2.77
   2 -26  -6    1.58    0.98
   2 -26   6    2.50    1.20
   2  26   6    0.26    0.90
  -2 -26  -6    0.87    0.82
  -2 -26   6    2.39    1.14
  -2 -26   6    1.18    0.89
  -2  26   6    1.56    0.99
   2 -27  -6   -0.11    0.75
   2 -27   6    1.28    1.01
   2  27   6    0.24    0.89
  -2 -27  -6    1.21    0.85
  -2 -27   6    0.75    0.97
  -2 -27   6    0.68    0.72
  -2  27   6   -0.66    0.71
   2 -28  -6   39.00    2.37
   2 -28   6   79.75    4.05
   2  28   6   46.48    2.57
  -2 -28  -6   43.59    3.57
  -2 -28   6   61.73    2.83
  -2 -28   6   57.01    2.27
  -2  28   6   52.25    2.60
   2 -29  -6   18.92    1.72
   2  29  -6   28.92    2.05
   2 -29   6   27.35    2.00
   2  29   6   12.94    2.28
  -2 -29  -6   18.20    1.59
  -2 -29   6   20.68    1.77
  -2 -29   6   24.71    1.48
  -2  29   6   19.64    1.67
   2 -30  -6   20.88    1.62
   2  30  -6   28.10    1.84
   2 -30   6   29.01    1.86
   2  30   6   19.76    1.62
  -2 -30  -6   18.18    1.47
  -2 -30   6   22.89    1.61
  -2 -30   6   22.57    1.55
  -2  30   6   19.52    1.50
   2   0  -7   -0.17    0.65
   2   0  -7    0.14    0.64
   2   0   7    0.87    4.85
  -2   0  -7   -0.01    0.70
  -2   0  -7   -0.21    0.71
  -2   0   7   -1.32    2.51
  -2   0   7   -0.55    0.63
  -2   0   7    0.16    1.05
  -2   0   7    0.26    0.55
   2  -1  -7   52.29    2.33
   2  -1  -7   59.56    2.50
   2   1  -7   49.73    2.26
   2   1  -7   56.26    2.42
   2  -1   7   56.55    7.19
   2   1   7   47.29    6.55
   2   1   7   37.52    2.08
  -2  -1  -7   45.30    2.33
  -2  -1  -7   49.45    2.47
  -2   1  -7   43.27    2.27
  -2  -1   7   46.82    4.78
  -2  -1   7   41.73    2.41
  -2  -1   7   80.71    3.45
  -2  -1   7   62.39    2.19
  -2   1   7   45.32    5.08
  -2   1   7   39.15    2.21
  -2   1   7   81.30    3.46
  -2   1   7   59.99    2.19
   2  -2  -7  327.14    5.37
   2  -2  -7  322.05    5.49
   2   2  -7  279.31    4.90
   2   2  -7  323.82    5.40
   2  -2   7  365.93   13.64
   2   2   7  231.10   11.14
   2   2   7  252.48    4.87
  -2  -2  -7  349.12    5.78
  -2  -2  -7  251.88    5.16
  -2   2  -7  320.56    5.56
  -2   2  -7  330.01    5.89
  -2  -2   7  322.97    9.46
  -2  -2   7  344.88    6.09
  -2  -2   7  319.31    4.63
  -2   2   7  242.51    8.60
  -2   2   7  270.68    5.25
  -2   2   7  468.12    7.59
  -2   2   7  260.07    5.48
  -2   2   7  356.50    5.12
   2  -3  -7    2.38    0.91
   2  -3  -7    3.91    1.01
   2   3  -7    4.47    0.98
   2   3  -7    2.87    0.89
   2  -3   7   -1.74    5.47
   2   3   7    6.76    5.40
   2   3   7    3.10    0.92
  -2  -3  -7    2.78    1.00
  -2  -3  -7    2.93    1.11
  -2  -3  -7    1.90    0.94
  -2   3  -7    3.04    0.96
  -2   3  -7    4.41    1.05
  -2  -3   7    2.74    2.70
  -2  -3   7    2.01    0.86
  -2  -3   7    4.88    1.33
  -2  -3   7    3.25    0.78
  -2   3   7    0.09    2.71
  -2   3   7    4.31    1.32
  -2   3   7    2.43    0.90
  -2   3   7    4.41    0.90
   2  -4  -7    3.10    0.95
   2  -4  -7    2.97    0.96
   2   4  -7    2.03    0.81
   2   4  -7    1.80    0.76
   2  -4   7    2.51    8.90
   2  -4   7    3.25    1.20
   2   4   7   -1.57    6.24
   2   4   7    1.71    0.84
  -2  -4  -7    2.84    1.01
  -2  -4  -7    2.34    0.90
  -2  -4  -7    2.34    0.97
  -2   4  -7    6.88    1.53
  -2   4  -7    3.11    1.00
  -2   4  -7    4.15    1.26
  -2   4  -7    2.40    0.89
  -2  -4   7    3.24    2.71
  -2  -4   7    2.27    0.86
  -2  -4   7    4.70    1.38
  -2  -4   7    1.57    0.64
  -2   4   7   -0.01    2.86
  -2   4   7    4.73    1.38
  -2   4   7    2.59    0.87
  -2   4   7    2.99    0.82
   2  -5  -7   63.75    2.69
   2  -5  -7   66.82    2.78
   2   5  -7   56.83    2.42
   2   5  -7   53.32    2.41
   2  -5   7   57.56    7.16
   2  -5   7   49.76    2.82
   2   5   7   23.66    6.57
   2   5   7   44.31    2.32
   2   5   7   55.31    2.64
  -2  -5  -7   71.44    2.86
  -2  -5  -7   44.07    2.58
  -2  -5  -7   58.10    2.70
  -2   5  -7   50.73    2.49
  -2   5  -7   55.20    2.90
  -2   5  -7   57.82    2.73
  -2  -5   7   69.23    5.63
  -2  -5   7   59.41    2.60
  -2  -5   7  102.28    3.87
  -2   5   7   53.62    5.87
  -2   5   7   85.39    3.56
  -2   5   7   67.77    2.56
   2  -6  -7   13.74    1.65
   2   6  -7    7.08    1.21
   2  -6   7    8.43    5.89
   2  -6   7    6.63    1.40
   2   6   7    9.45    7.16
   2   6   7    7.64    1.30
   2   6   7    8.94    1.42
  -2  -6  -7   10.02    1.42
  -2  -6  -7    9.71    1.45
  -2  -6  -7   10.16    1.57
  -2   6  -7    6.56    1.24
  -2   6  -7    8.16    1.58
  -2   6  -7    4.06    1.08
  -2  -6   7    8.11    3.30
  -2  -6   7   11.59    2.32
  -2   6   7    5.87    3.45
  -2   6   7   10.48    1.71
  -2   6   7    5.58    1.22
  -2   6   7    8.62    1.22
   2   7  -7  147.92    3.81
   2   7  -7  124.64    4.25
   2  -7   7  178.09   11.58
   2  -7   7  161.53    7.52
   2   7   7  146.40   12.75
   2   7   7  100.47    3.43
  -2  -7  -7  206.14    4.73
  -2   7  -7  145.68    4.07
  -2   7  -7  134.52    4.40
  -2   7  -7  133.26    4.67
  -2  -7   7  215.71    8.41
  -2  -7   7  212.99    7.44
  -2   7   7  110.44    7.45
  -2   7   7  220.07    5.45
  -2   7   7  117.16    3.93
  -2   7   7  190.13    4.22
   2  -8  -7  598.59    7.96
   2   8  -7  348.04    5.83
   2   8  -7  370.85    6.14
   2  -8   7  532.38    8.53
   2   8   7  344.17    7.05
   2   8   7  459.82    7.42
  -2  -8  -7  597.60    7.98
  -2  -8  -7  346.26    6.84
  -2   8  -7  400.44    6.67
  -2   8  -7  340.16    6.43
  -2  -8   7  613.64   13.31
  -2  -8   7  476.98    7.05
  -2  -8   7  864.90   12.42
  -2   8   7  336.71   11.32
  -2   8   7  307.08    6.27
  -2   8   7  327.63    5.61
   2  -9  -7   24.95    2.12
   2   9  -7   16.18    1.67
   2   9  -7   17.91    1.69
   2  -9   7   42.40    7.58
   2  -9   7   19.82    2.18
   2   9   7   20.31    9.99
   2   9   7   15.30    1.77
   2   9   7   25.19    2.10
  -2  -9  -7   26.71    2.13
  -2  -9  -7    8.88    1.45
  -2   9  -7   13.99    1.71
  -2   9  -7   15.18    1.76
  -2  -9   7   23.50    4.30
  -2  -9   7   23.57    1.98
  -2  -9   7   31.81    2.68
  -2   9   7   12.57    4.27
  -2   9   7   11.54    1.71
  -2   9   7   19.05    1.75
   2 -10  -7   10.22    1.58
   2  10  -7    4.33    1.09
   2  10  -7    3.89    1.04
   2 -10   7   -1.58    6.81
   2 -10   7    8.81    1.74
   2  10   7    9.35    8.67
   2  10   7    4.97    1.32
   2  10   7    6.84    1.37
  -2 -10  -7    6.07    1.51
  -2 -10  -7    3.77    1.25
  -2  10  -7    6.04    1.29
  -2  10  -7    3.87    1.15
  -2 -10   7    4.30    3.73
  -2 -10   7    8.18    1.43
  -2 -10   7   10.67    1.86
  -2  10   7    2.82    3.86
  -2  10   7   15.53    2.06
  -2  10   7    5.30    1.27
  -2  10   7    7.83    1.37
   2 -11  -7  183.72    4.87
   2  11  -7  107.08    3.56
   2  11  -7   63.49    2.87
   2 -11   7  139.07   12.68
   2 -11   7  135.30    4.66
   2  11   7   73.98   12.07
   2  11   7   69.51    3.19
   2  11   7  124.98    4.25
  -2 -11  -7   76.54    3.50
  -2  11  -7   87.69    3.50
  -2  11  -7   73.39    3.33
  -2 -11   7  170.60    9.31
  -2 -11   7  147.07    4.22
  -2 -11   7  193.70    5.22
  -2  11   7   61.06    7.72
  -2  11   7  161.79    4.76
  -2  11   7   70.38    3.32
  -2  11   7   98.30    3.48
   2 -12  -7  281.34    6.05
   2  12  -7  162.78    4.41
   2  12  -7  143.59    4.21
   2 -12   7  298.81   15.70
   2 -12   7  220.68    5.91
   2  12   7   90.95   13.78
   2  12   7  145.97    4.52
   2  12   7  211.12    5.54
  -2 -12  -7  115.11    4.26
  -2  12  -7  153.58    5.19
  -2  12  -7  111.99    4.07
  -2 -12   7  274.44   10.37
  -2 -12   7  247.49    5.43
  -2 -12   7  362.29    6.92
  -2  12   7  117.42    9.86
  -2  12   7  321.93    6.44
  -2  12   7  128.44    4.42
  -2  12   7  194.12    4.86
   2 -13  -7  186.84    5.13
   2 -13  -7   68.98    3.60
   2  13  -7   72.12    3.13
   2  13  -7   87.49    3.45
   2 -13   7  163.73   14.63
   2 -13   7  126.70    4.67
   2  13   7   75.68    3.47
   2  13   7  114.82    4.20
  -2 -13  -7   65.23    3.34
  -2  13  -7   56.58    3.05
  -2  13  -7   90.59    3.78
  -2 -13   7  154.13    8.90
  -2 -13   7  157.74    4.48
  -2 -13   7  182.74    5.08
  -2  13   7   71.29    7.94
  -2  13   7  174.03    4.87
  -2  13   7   72.64    3.49
  -2  13   7  137.69    4.91
   2 -14  -7  306.71    6.62
   2 -14  -7  139.42    4.89
   2  14  -7  157.41    4.54
   2  14  -7  131.67    4.22
   2  14   7  142.46    4.65
   2  14   7  192.42    5.50
  -2  14  -7  145.92    4.69
  -2  14  -7   91.85    3.86
  -2 -14   7  253.49   10.72
  -2 -14   7  300.64    6.30
  -2  14   7  121.50   10.30
  -2  14   7  315.95    6.31
  -2  14   7  120.09    4.43
  -2  14   7  227.52    5.54
   2 -15  -7  167.20    5.14
   2 -15  -7   49.17    3.12
   2  15  -7   71.26    3.24
   2  15  -7   73.87    3.34
   2 -15   7  177.74   15.82
   2 -15   7  141.26    5.03
   2  15   7   62.99    3.32
   2  15   7   76.53    3.69
  -2 -15  -7   73.84    3.61
  -2  15  -7   62.97    3.33
  -2  15  -7   66.76    3.44
  -2 -15   7  126.31    8.94
  -2 -15   7  126.87    4.18
  -2  15   7   55.08    8.12
  -2  15   7   60.46    3.34
  -2  15   7  112.95    4.14
   2 -16  -7   61.04    3.45
   2 -16  -7   15.97    2.29
   2  16  -7   28.56    2.28
   2  16  -7   26.64    2.23
   2 -16   7   49.11   11.11
   2 -16   7   70.11    3.77
   2  16   7   33.88    2.94
   2  16   7   37.72    2.85
  -2 -16  -7   28.44    2.45
  -2  16  -7   24.97    2.43
  -2  16  -7   30.15    2.55
  -2 -16   7   51.83    6.55
  -2 -16   7   40.77    2.65
  -2  16   7   18.93    6.81
  -2  16   7   34.51    2.66
   2 -17  -7  122.80    4.66
   2  17  -7  151.43    4.71
   2  17  -7  164.98    4.94
   2 -17   7  293.03   19.38
   2 -17   7  242.84    6.48
   2  17   7  199.68    5.64
   2  17   7  222.16    6.17
  -2 -17  -7  133.88    4.79
  -2  17  -7  143.31    5.93
  -2  17  -7  149.90    5.06
  -2 -17   7  277.29   11.86
  -2 -17   7  264.21    5.90
  -2  17   7  154.66   13.19
  -2  17   7  157.76    5.15
  -2  17   7  252.86    6.24
   2 -18  -7   52.98    3.36
   2 -18  -7   23.19    2.27
   2  18  -7   28.52    2.31
   2  18  -7   28.97    2.33
   2 -18   7   70.13   12.84
   2 -18   7   58.21    3.49
   2  18   7   38.87    2.81
   2  18   7   42.12    3.00
  -2 -18  -7   25.98    2.36
  -2  18  -7   28.22    2.53
  -2 -18   7   52.97    6.97
  -2 -18   7   52.40    2.90
  -2  18   7   29.95    8.06
  -2  18   7   31.24    2.58
   2 -19  -7   30.44    2.76
   2 -19  -7    9.22    1.68
   2  19  -7    8.94    1.59
   2  19  -7    8.37    1.56
   2 -19   7   20.25    2.44
   2  19   7   12.17    1.86
   2  19   7   14.18    2.03
  -2 -19  -7    8.22    1.67
  -2  19  -7    7.28    1.63
  -2 -19   7   20.84    6.43
  -2 -19   7   19.78    2.10
  -2  19   7    4.24   10.52
  -2  19   7   11.25    1.90
   2 -20  -7   57.61    3.60
   2 -20  -7   19.11    2.16
   2  20  -7   25.82    2.29
   2  20  -7   21.70    2.14
   2 -20   7   39.17   13.82
   2 -20   7   42.13    3.09
   2  20   7   19.05    2.20
   2  20   7   31.61    2.77
  -2 -20  -7   21.92    2.21
  -2  20  -7   23.59    2.40
  -2 -20   7   40.76    6.74
  -2 -20   7   38.59    2.56
  -2  20   7    9.93    8.89
  -2  20   7   22.91    2.33
   2 -21  -7   25.93    2.38
   2  21  -7   26.31    2.45
   2  21  -7   26.25    2.95
   2 -21   7   46.90   14.73
   2 -21   7   51.24    3.60
   2  21   7   31.64    2.60
   2  21   7   51.49    3.43
  -2 -21  -7   33.30    3.20
  -2  21  -7   30.84    2.67
  -2 -21   7   43.40    6.81
  -2 -21   7   49.19    2.96
  -2  21   7   37.26   10.57
  -2  21   7   32.49    2.61
   2 -22  -7   61.38    3.31
   2  22  -7   70.82    5.27
   2 -22   7  163.19   29.92
   2 -22   7  116.63    4.57
   2  22   7   69.48    3.49
  -2 -22  -7   69.77    3.46
  -2 -22   7  124.45   10.65
  -2 -22   7  117.08    3.90
  -2  22   7   88.97   16.92
  -2  22   7   76.22    3.65
   2 -23  -7    0.31    0.89
   2 -23   7    2.75    1.30
   2  23   7    0.68    1.00
  -2 -23  -7    1.87    0.98
  -2 -23   7   -0.95    7.55
  -2 -23   7    2.39    1.02
  -2  23   7    2.04    1.43
   2 -24  -7    3.45    1.20
   2 -24   7    5.43    1.46
   2  24   7    2.17    1.13
  -2 -24  -7    2.86    1.16
  -2 -24   7    3.91    1.11
  -2  24   7    2.79    1.16
   2 -25   7   45.33    2.84
   2  25   7   27.98    2.27
  -2 -25  -7   26.53    2.12
  -2 -25   7   39.53    2.68
  -2 -25   7   43.30    2.27
  -2  25   7   32.27    2.35
   2 -26  -7   13.08    1.70
   2 -26   7   24.68    2.21
   2  26   7   14.41    1.83
  -2 -26  -7    9.57    1.51
  -2 -26   7   19.38    2.00
  -2  26   7   15.16    1.75
   2 -27  -7    6.34    1.21
   2 -27   7    6.79    1.32
   2  27   7    4.36    1.14
  -2 -27  -7    5.48    1.22
  -2 -27   7    6.28    1.28
  -2 -27   7    6.68    1.01
  -2  27   7    5.43    1.19
   2 -28  -7    3.68    1.13
   2 -28   7    8.81    1.31
   2  28   7    4.37    1.22
  -2 -28  -7    4.59    1.03
  -2 -28   7    8.02    1.29
  -2 -28   7    4.95    0.81
  -2  28   7    4.23    1.31
   2 -29  -7    2.96    0.81
   2  29  -7    3.98    1.28
   2 -29   7    3.94    0.83
   2 -29   7    4.01    0.92
   2  29   7    4.09    0.96
  -2 -29  -7    2.74    0.74
  -2 -29   7    3.95    0.95
  -2 -29   7    3.86    0.56
  -2  29   7    3.11    0.84
   2   0  -8    1.80    0.94
   2   0  -8    2.59    0.99
   2   0   8    7.42    6.53
   2   0   8    2.30    1.01
  -2   0  -8    2.93    1.10
  -2   0  -8    1.31    0.97
  -2   0  -8    2.39    1.05
  -2   0   8    4.37    3.24
  -2   0   8    2.68    0.96
  -2   0   8    2.66    1.39
   2  -1  -8   11.43    1.55
   2  -1  -8    8.84    1.43
   2   1  -8    9.71    1.43
   2   1  -8    5.95    1.18
   2  -1   8   20.70    7.21
   2  -1   8   13.10    2.01
   2   1   8   -1.95    6.19
   2   1   8    7.61    1.64
  -2  -1  -8    9.96    1.55
  -2  -1  -8    6.98    1.40
  -2  -1  -8    8.48    1.50
  -2  -1  -8    7.10    1.38
  -2   1  -8    7.61    1.36
  -2   1  -8   11.40    1.81
  -2   1  -8    7.31    1.38
  -2  -1   8    8.34    3.60
  -2  -1   8   11.17    1.56
  -2  -1   8   16.61    2.19
  -2   1   8    6.72    3.60
  -2   1   8    8.17    1.39
  -2   1   8   27.35    2.68
   2  -2  -8    3.32    1.05
   2  -2  -8    2.50    1.04
   2   2  -8    3.56    1.06
   2   2  -8    3.41    1.02
   2  -2   8    5.39    6.94
   2  -2   8    3.05    1.25
   2   2   8   -5.38    7.15
   2   2   8    1.99    1.08
   2   2   8    2.90    1.01
  -2  -2  -8    2.38    1.06
  -2  -2  -8    2.06    1.09
  -2  -2  -8    1.62    1.01
  -2  -2  -8    2.05    1.02
  -2   2  -8    1.82    0.99
  -2   2  -8    2.27    1.06
  -2   2  -8    1.81    0.93
  -2  -2   8   -0.92    3.26
  -2  -2   8    2.60    1.01
  -2  -2   8    3.60    1.50
  -2   2   8    3.35    3.43
  -2   2   8    2.13    0.97
  -2   2   8    3.33    1.42
  -2   2   8    3.50    1.14
   2  -3  -8    0.33    0.85
   2  -3  -8   -0.36    0.79
   2   3  -8    0.29    0.80
   2   3  -8    0.02    0.75
   2  -3   8   -2.16    6.77
   2  -3   8    0.93    1.02
   2   3   8    3.64    6.74
   2   3   8   -0.16    0.87
   2   3   8    0.23    0.83
  -2  -3  -8    0.54    0.84
  -2  -3  -8    0.25    0.93
  -2  -3  -8    0.25    0.79
  -2  -3  -8    0.19    0.91
  -2   3  -8   -0.84    0.76
  -2   3  -8    0.32    0.88
  -2   3  -8   -0.33    0.76
  -2  -3   8   -0.85    3.26
  -2  -3   8   -0.54    0.73
  -2  -3   8   -0.51    1.26
  -2   3   8   -0.64    3.17
  -2   3   8    0.48    0.74
  -2   3   8    0.23    1.18
  -2   3   8    1.04    0.91
  -2   3   8   -0.04    0.69
   2  -4  -8   43.93    2.55
   2  -4  -8   55.55    2.82
   2   4  -8   38.99    2.34
   2   4  -8   37.46    2.34
   2  -4   8   49.11   12.89
   2  -4   8   43.05    2.82
   2   4   8   31.78    8.83
   2   4   8   38.15    2.68
   2   4   8   41.91    2.41
   2   4   8   53.87    2.87
  -2  -4  -8   47.40    2.63
  -2  -4  -8   54.46    2.84
  -2  -4  -8   35.64    2.52
  -2  -4  -8   33.80    2.46
  -2   4  -8   42.68    2.55
  -2   4  -8   47.00    2.88
  -2   4  -8   32.93    2.37
  -2  -4   8   45.04    5.58
  -2  -4   8   36.77    2.34
  -2  -4   8   66.85    3.63
  -2   4   8   35.09    5.12
  -2   4   8   39.39    2.42
  -2   4   8   72.12    3.62
  -2   4   8   41.03    2.65
  -2   4   8   54.58    2.46
   2  -5  -8   23.95    2.11
   2  -5  -8   23.57    2.07
   2   5  -8   20.97    1.91
   2   5  -8   15.16    1.72
   2  -5   8   25.97    7.98
   2  -5   8   24.34    2.36
   2   5   8   19.08    8.47
   2   5   8   17.33    2.06
   2   5   8   14.64    1.72
   2   5   8   14.88    1.84
  -2  -5  -8   22.02    2.11
  -2  -5  -8   21.34    2.11
  -2  -5  -8   20.23    2.05
  -2   5  -8   19.92    1.98
  -2   5  -8   20.25    2.12
  -2   5  -8   15.73    1.90
  -2  -5   8   21.27    1.94
  -2  -5   8   28.95    2.83
  -2   5   8   13.48    5.59
  -2   5   8   31.07    2.78
  -2   5   8   16.50    1.92
  -2   5   8   19.14    1.73
   2  -6  -8   63.90    3.03
   2   6  -8   55.02    2.74
   2   6  -8   45.10    2.53
   2  -6   8  101.26   10.97
   2  -6   8   61.34    3.32
   2   6   8   46.65    8.95
   2   6   8   44.55    2.90
   2   6   8   45.80    2.58
   2   6   8   70.56    3.31
  -2  -6  -8   69.08    3.19
  -2  -6  -8   53.46    3.02
  -2  -6  -8   72.82    3.32
  -2   6  -8   52.41    2.84
  -2   6  -8   73.47    3.53
  -2   6  -8   56.09    2.98
  -2  -6   8   76.06    7.44
  -2  -6   8   67.97    2.99
  -2  -6   8   88.97    4.04
  -2   6   8  103.48    4.17
  -2   6   8   53.16    2.98
  -2   6   8   53.43    3.67
   2  -7  -8  445.37    7.37
   2   7  -8  291.56    5.80
   2   7  -8  300.97    5.98
   2  -7   8  542.32   18.13
   2  -7   8  351.43    7.30
   2   7   8  295.98   17.51
   2   7   8  266.49    6.41
   2   7   8  283.17    5.92
   2   7   8  391.71    7.34
  -2  -7  -8  394.14    7.09
  -2  -7  -8  242.40    6.07
  -2   7  -8  275.85    6.00
  -2   7  -8  416.61    7.97
  -2   7  -8  279.00    6.23
  -2  -7   8  443.43   12.68
  -2  -7   8  440.70    7.14
  -2  -7   8  559.74    9.02
  -2   7   8  284.01   12.16
  -2   7   8  560.92    8.86
  -2   7   8  263.30    6.15
  -2   7   8  324.47    5.89
   2  -8  -8   39.38    2.63
   2   8  -8   22.08    1.99
   2   8  -8   34.52    2.35
   2  -8   8   49.99    9.16
   2  -8   8   40.17    2.89
   2   8   8   42.76   11.09
   2   8   8   21.98    2.07
   2   8   8   44.84    2.82
  -2  -8  -8   27.09    2.38
  -2   8  -8   48.42    3.04
  -2   8  -8   21.53    2.18
  -2  -8   8   52.79    5.90
  -2  -8   8   35.29    2.40
  -2  -8   8   65.55    3.65
  -2   8   8   28.82    5.52
  -2   8   8   78.25    3.77
  -2   8   8   27.08    2.36
  -2   8   8   32.99    2.23
   2  -9  -8  221.84    5.48
   2   9  -8  119.62    3.92
   2   9  -8  120.30    3.98
   2  -9   8  183.48   14.81
   2  -9   8  218.87    5.95
   2   9   8  106.70   13.36
   2   9   8  116.16    4.03
   2   9   8  174.99    5.15
  -2  -9  -8  118.66    4.40
  -2   9  -8  119.20    4.22
  -2   9  -8  131.69    4.49
  -2  -9   8  224.81    9.82
  -2  -9   8  210.65    5.13
  -2  -9   8  268.88    9.01
  -2   9   8  154.17   10.24
  -2   9   8  219.93    5.72
  -2   9   8  110.49    4.19
  -2   9   8  155.12    4.34
   2 -10  -8    0.77    1.07
   2  10  -8    0.37    0.87
   2  10  -8    1.02    0.87
   2 -10   8    1.47    1.28
   2  10   8   -3.98   11.75
   2  10   8    2.03    1.06
   2  10   8    1.49    1.01
  -2 -10  -8    0.54    0.99
  -2  10  -8    0.23    0.98
  -2  10  -8    0.48    0.95
  -2 -10   8   -2.09    3.82
  -2 -10   8    2.37    1.17
  -2 -10   8    3.41    1.56
  -2  10   8    4.00    4.77
  -2  10   8    2.16    1.46
  -2  10   8    0.18    0.90
  -2  10   8    1.60    1.12
   2 -11  -8   18.25    2.21
   2  11  -8    8.00    1.46
   2  11  -8   10.28    1.62
   2 -11   8   21.52    9.24
   2 -11   8    9.99    2.05
   2  11   8   14.28   13.64
   2  11   8    9.61    1.70
   2  11   8   12.44    1.97
  -2 -11  -8    7.25    1.58
  -2  11  -8    7.43    1.50
  -2  11  -8   10.13    1.73
  -2 -11   8   21.62    5.03
  -2 -11   8   18.37    2.16
  -2 -11   8   26.51    4.44
  -2  11   8   13.79    5.66
  -2  11   8   25.89    2.67
  -2  11   8    8.15    1.58
  -2  11   8   13.22    1.91
   2 -12  -8   51.44    3.10
   2 -12  -8   20.81    2.34
   2  12  -8   30.26    2.34
   2  12  -8   28.24    2.28
   2 -12   8   55.91   10.23
   2 -12   8   51.79    3.33
   2  12   8   27.25    2.37
   2  12   8   39.64    2.84
  -2 -12  -8   27.82    2.46
  -2  12  -8   33.81    2.66
  -2 -12   8   63.74    7.58
  -2 -12   8   47.98    2.81
  -2 -12   8   71.25    3.85
  -2  12   8   24.89    6.55
  -2  12   8   75.52    5.91
  -2  12   8   24.95    2.37
   2 -13  -8  342.59    7.21
   2 -13  -8  140.60    7.76
   2  13  -8  143.78    4.55
   2  13  -8  142.37    4.55
   2 -13   8  231.98    6.32
   2  13   8  131.20    4.52
  -2 -13  -8  136.57    4.83
  -2  13  -8  149.33    4.99
  -2  13  -8  148.07    4.99
  -2 -13   8  265.41   11.49
  -2 -13   8  276.27    5.97
  -2 -13   8  375.69    7.31
  -2  13   8  117.53   10.91
  -2  13   8  282.42    6.66
   2 -14  -8   71.35    3.65
   2  14  -8   75.88    3.44
   2  14  -8   62.52    3.17
   2 -14   8  154.74   17.08
   2 -14   8  131.04    4.90
   2  14   8   74.87    3.58
   2  14   8   92.49    4.25
  -2  14  -8   67.00    3.61
  -2  14  -8   76.91    3.92
  -2 -14   8  147.76    9.67
  -2 -14   8  149.89    4.51
  -2  14   8   61.99    8.62
  -2  14   8  181.61    5.02
  -2  14   8   73.61    3.67
   2 -15  -8   47.80    3.18
   2 -15  -8   17.45    2.15
   2  15  -8   20.58    2.06
   2  15  -8   24.46    2.18
   2 -15   8   44.96   11.48
   2 -15   8   45.85    3.22
   2  15   8   22.89    2.27
   2  15   8   29.24    2.64
  -2 -15  -8   16.88    2.04
  -2  15  -8   23.66    2.36
  -2 -15   8   33.61    6.00
  -2 -15   8   35.89    2.53
  -2  15   8   17.43    7.02
  -2  15   8   62.98    3.17
  -2  15   8   20.06    2.23
   2 -16  -8    0.00    1.13
   2 -16  -8   -0.70    0.73
   2  16  -8    0.75    0.86
   2  16  -8    0.06    0.74
   2 -16   8   20.24   12.29
   2 -16   8    0.70    1.10
   2  16   8    0.31    0.91
   2  16   8   -0.37    0.95
  -2 -16  -8    1.12    0.91
  -2  16  -8    0.26    0.92
  -2 -16   8    0.67    0.92
  -2  16   8   -5.63    8.71
  -2  16   8   -0.06    0.87
   2 -17  -8   84.25    4.07
   2 -17  -8   34.50    2.64
   2  17  -8   43.00    2.76
   2  17  -8   45.10    2.81
   2 -17   8   68.70   14.34
   2 -17   8   69.65    3.71
   2  17   8   43.85    2.89
   2  17   8   72.63    3.82
  -2 -17  -8   52.75    3.13
  -2  17  -8   39.51    2.88
  -2 -17   8   77.78    9.14
  -2 -17   8   71.91    3.25
  -2  17   8   20.80    8.17
  -2  17   8   42.95    2.92
   2 -18  -8   -0.65    1.29
   2 -18  -8   -0.37    1.21
   2  18  -8   -0.92    0.72
   2  18  -8   -0.62    0.72
   2 -18   8    4.90   13.19
   2 -18   8   -0.10    1.06
   2  18   8    0.65    0.96
   2  18   8    0.30    1.04
  -2 -18  -8    0.37    0.79
  -2  18  -8    0.70    0.92
  -2 -18   8    4.11    5.28
  -2 -18   8    0.46    0.96
  -2  18   8    2.67    8.22
  -2  18   8    0.02    0.87
   2 -19  -8   -0.49    1.90
   2 -19  -8   -1.56    0.72
   2  19  -8   -0.39    0.79
   2  19  -8   -0.31    0.75
   2 -19   8  -15.40   13.90
   2 -19   8   -0.14    1.12
   2  19   8    0.07    0.90
   2  19   8   -1.30    0.88
  -2 -19  -8    0.43    0.77
  -2  19  -8    0.24    0.94
  -2 -19   8    3.76    5.33
  -2 -19   8    0.38    0.95
  -2  19   8    4.47    9.19
  -2  19   8    0.05    0.85
   2 -20  -8   15.41    2.04
   2 -20   8   38.44    2.91
   2  20   8   17.67    2.07
  -2 -20  -8   24.44    2.23
  -2 -20   8   37.15    6.50
  -2 -20   8   32.89    2.34
  -2  20   8   19.43   13.76
  -2  20   8   19.13    2.13
   2 -21  -8   24.20    2.28
   2 -21   8   38.20    2.88
   2  21   8   28.54    3.07
  -2 -21   8   34.16    8.92
  -2 -21   8   38.54    2.39
  -2  21   8   41.08   12.44
  -2  21   8   23.85    2.26
   2 -22  -8   16.69    2.04
   2 -22   8   28.73    2.57
   2  22   8   20.02    2.10
  -2 -22  -8   15.47    1.83
  -2 -22   8   33.57    2.20
  -2  22   8   18.41    2.03
   2 -23  -8    9.45    2.10
   2 -23   8   14.25    1.98
   2  23   8   10.58    1.69
  -2 -23  -8    9.68    1.63
  -2 -23   8   14.69    1.63
  -2  23   8    8.24    1.55
   2 -24  -8    5.57    1.24
   2 -24   8    6.92    1.50
   2  24   8    3.52    1.12
  -2 -24  -8    2.67    1.01
  -2 -24   8    4.67    1.04
  -2  24   8    1.82    0.97
   2 -25  -8    1.01    0.80
   2 -25   8    0.24    1.21
   2  25   8    0.61    0.85
  -2 -25  -8    2.10    1.49
  -2 -25   8    0.27    0.66
  -2  25   8    0.22    0.77
   2 -26  -8   19.93    1.92
   2 -26   8   33.47    2.17
   2  26   8   22.74    1.84
  -2 -26  -8   18.63    1.66
  -2 -26   8   33.82    2.24
  -2 -26   8   24.66    1.39
  -2  26   8   22.15    1.97
   2 -27  -8    0.32    0.68
   2 -27   8    1.75    0.85
   2  27   8    1.09    0.70
   2  27   8    0.76    0.73
  -2 -27  -8    1.04    0.70
  -2 -27   8    0.91    0.79
  -2 -27   8    0.78    0.78
  -2  27   8    1.41    0.72
   2   0  -9    0.22    0.93
   2   0  -9   -0.05    0.87
   2   0   9   -5.73    8.57
   2   0   9   -0.58    0.85
  -2   0  -9   -0.19    1.08
  -2   0  -9    0.07    0.78
  -2   0  -9    0.16    0.96
  -2   0   9   -1.05    3.98
  -2   0   9   -0.29    0.83
  -2   0   9    2.24    1.96
   2  -1  -9    0.62    1.01
   2  -1  -9    0.87    1.01
   2   1  -9   -0.07    0.87
   2   1  -9    0.41    0.89
   2  -1   9   -1.39    9.25
   2  -1   9    0.93    1.08
   2   1   9   -3.43    9.42
   2   1   9    0.42    0.93
  -2  -1  -9   -0.34    1.39
  -2  -1  -9   -0.17    0.88
  -2  -1  -9    0.53    1.03
  -2   1  -9    0.16    1.01
  -2   1  -9    0.05    0.92
  -2   1  -9    0.67    1.03
  -2  -1   9   -1.70    3.91
  -2  -1   9    0.38    0.90
  -2   1   9   -3.19    4.03
  -2   1   9    1.00    0.94
  -2   1   9    0.05    2.02
   2  -2  -9    7.23    1.48
   2  -2  -9    7.56    1.52
   2   2  -9    6.05    1.44
   2   2  -9    5.98    1.37
   2  -2   9    5.29    8.76
   2  -2   9    5.98    1.56
   2   2   9   10.59    8.52
   2   2   9    3.04    1.28
   2   2   9    5.12    1.37
  -2  -2  -9    4.11    1.31
  -2  -2  -9    5.05    1.44
  -2   2  -9    6.72    1.51
  -2   2  -9    7.44    1.67
  -2   2  -9    6.51    1.49
  -2  -2   9    7.16    4.27
  -2  -2   9    6.58    1.69
  -2   2   9    3.96    4.01
   2  -3  -9    6.00    1.41
   2  -3  -9    5.63    1.36
   2   3  -9    4.55    1.29
   2   3  -9    3.37    1.15
   2  -3   9   24.81   15.05
   2  -3   9    3.89    1.51
   2   3   9   15.30    9.71
   2   3   9    4.43    1.34
   2   3   9    5.16    1.33
  -2  -3  -9    4.30    1.37
  -2  -3  -9    4.52    1.38
  -2   3  -9    3.59    1.29
  -2   3  -9    5.74    1.51
  -2   3  -9    4.84    1.38
  -2  -3   9    4.79    4.29
  -2   3   9    4.75    4.43
   2  -4  -9   41.83    2.70
   2  -4  -9   38.78    2.63
   2   4  -9   28.72    2.30
   2   4  -9   36.41    2.51
   2   4   9   41.69   10.82
   2   4   9   32.78    2.94
   2   4   9   36.79    2.44
   2   4   9   49.56    3.00
  -2  -4  -9   33.18    4.14
  -2  -4  -9   42.36    2.86
  -2   4  -9   30.28    2.52
  -2   4  -9   49.01    3.10
  -2   4  -9   23.24    2.30
  -2  -4   9   32.41    5.53
  -2  -4   9   50.62    3.60
  -2  -4   9   70.30    4.04
  -2   4   9   38.14    6.10
  -2   4   9   35.97    2.60
  -2   4   9   64.41    6.06
   2  -5  -9   25.05    2.31
   2   5  -9   23.70    2.17
   2   5  -9   24.33    2.19
   2  -5   9   38.67   10.32
   2  -5   9   27.82    2.58
   2   5   9   29.38   19.33
   2   5   9   19.35    2.02
   2   5   9   31.93    2.60
  -2  -5  -9   26.34    4.30
  -2  -5  -9   27.71    2.48
  -2   5  -9   23.43    2.32
  -2   5  -9   31.36    3.36
  -2   5  -9   19.91    2.21
  -2  -5   9   28.55    5.42
  -2  -5   9   31.20    2.37
  -2  -5   9   53.35    3.60
  -2   5   9   22.88    5.46
  -2   5   9   23.58    2.17
  -2   5   9   39.53    3.59
  -2   5   9   22.13    2.31
   2  -6  -9    0.34    1.01
   2   6  -9    1.29    1.00
   2   6  -9    0.19    0.87
   2  -6   9    3.56    9.42
   2  -6   9    0.88    1.16
   2   6   9    0.74    1.05
   2   6   9   -0.15    0.79
   2   6   9    1.09    1.00
  -2  -6  -9    0.47    0.90
  -2   6  -9    0.89    1.04
  -2   6  -9    0.69    1.09
  -2   6  -9    0.42    0.99
  -2  -6   9    0.68    4.03
  -2  -6   9    0.00    0.91
  -2  -6   9    0.82    1.53
  -2   6   9   -4.23    4.46
  -2   6   9    0.10    0.77
  -2   6   9    1.12    1.45
  -2   6   9    0.55    0.94
   2  -7  -9    1.18    1.11
   2   7  -9    0.56    0.99
   2   7  -9    1.86    1.05
   2  -7   9    0.08    9.22
   2  -7   9    1.72    1.24
   2   7   9   11.98   11.63
   2   7   9    2.29    1.24
   2   7   9    1.17    0.97
   2   7   9    2.14    1.16
  -2  -7  -9    0.57    0.92
  -2   7  -9    0.31    1.09
  -2   7  -9    2.10    1.12
  -2   7  -9    0.15    0.97
  -2  -7   9    3.91    4.39
  -2  -7   9    2.39    1.11
  -2  -7   9    3.19    1.66
  -2   7   9    3.25    4.82
  -2   7   9    1.00    0.96
  -2   7   9    1.68    1.48
  -2   7   9    0.64    1.00
   2  -8  -9  227.54    5.85
   2   8  -9  143.33    4.55
   2   8  -9  114.55    4.12
   2  -8   9  240.41   17.43
   2  -8   9  190.10    5.74
   2   8   9  100.58   15.07
   2   8   9  143.36    5.03
   2   8   9  122.30    4.21
   2   8   9  147.15    4.95
  -2  -8  -9  147.65    5.04
  -2   8  -9  131.40    4.68
  -2   8  -9  115.06    4.47
  -2  -8   9  207.50   10.55
  -2  -8   9  205.72    5.23
  -2  -8   9  278.63    6.84
  -2   8   9  116.47    9.82
  -2   8   9  286.68    6.77
  -2   8   9  123.98    4.93
   2  -9  -9    8.10    1.75
   2   9  -9    6.42    2.27
   2   9  -9    6.69    1.73
   2  -9   9   -0.94    9.45
   2  -9   9    9.12    1.84
   2   9   9   29.56   13.96
   2   9   9    6.14    1.74
   2   9   9    4.86    1.28
   2   9   9    5.27    1.46
  -2  -9  -9    3.56    1.31
  -2   9  -9    2.29    1.33
  -2   9  -9    3.54    1.30
  -2  -9   9   20.43    5.24
  -2  -9   9    8.21    1.62
  -2  -9   9   12.23    2.21
  -2   9   9    3.92    5.52
  -2   9   9    8.82    1.93
  -2   9   9    5.50    1.55
   2 -10  -9    6.28    2.06
   2  10  -9    3.15    1.19
   2  10  -9    2.73    1.13
   2 -10   9   -1.27    9.86
   2 -10   9    5.24    1.64
   2  10   9    1.44    1.02
   2  10   9    2.15    1.23
   2  10   9    2.19    1.55
  -2 -10  -9    2.70    1.21
  -2  10  -9    3.03    1.39
  -2  10  -9    1.29    1.17
  -2 -10   9    7.32    4.69
  -2 -10   9    5.35    1.43
  -2 -10   9    7.21    1.85
  -2  10   9    4.90    5.60
  -2  10   9    6.89    1.82
  -2  10   9    2.18    1.06
   2 -11  -9    3.30    1.34
   2 -11  -9    2.13    2.04
   2  11  -9    2.16    1.08
   2  11  -9    1.69    1.08
   2 -11   9    0.79   10.00
   2 -11   9    3.19    1.53
   2  11   9    0.60    1.02
   2  11   9    1.80    1.01
   2  11   9    2.10    1.22
  -2 -11  -9    2.07    1.10
  -2  11  -9    1.97    1.14
  -2 -11   9    2.60    4.65
  -2 -11   9    3.29    1.24
  -2 -11   9    4.31    1.58
  -2  11   9    0.21    5.92
  -2  11   9    5.22    1.67
  -2  11   9    1.92    1.14
   2 -12  -9  221.99    6.07
   2 -12  -9  106.27    4.34
   2  12  -9  101.50    4.00
   2  12  -9   91.38    3.81
   2 -12   9  230.19   19.03
   2 -12   9  174.83    5.59
   2  12   9  104.00    4.37
   2  12   9  104.64    4.06
   2  12   9   96.37    4.34
  -2 -12  -9   96.99    4.19
  -2  12  -9  112.81    4.53
  -2 -12   9  185.24   10.68
  -2 -12   9  176.37    4.87
  -2 -12   9  220.02    5.90
  -2  12   9   81.11    9.15
  -2  12   9  261.22    6.14
  -2  12   9   92.36    4.07
   2 -13  -9   27.68    2.47
   2  13  -9   24.40    2.23
   2  13  -9   37.01    2.63
   2 -13   9   50.31    3.36
   2  13   9   29.66    2.43
   2  13   9   43.01    3.03
  -2 -13  -9   31.06    2.59
  -2  13  -9   27.64    2.52
  -2 -13   9   55.80    2.93
  -2  13   9   74.36    3.52
  -2  13   9   26.40    2.47
   2 -14  -9   73.95    3.84
   2 -14  -9   37.23    2.76
   2  14  -9   46.26    2.87
   2  14  -9   33.27    2.51
   2 -14   9  101.74   14.85
   2 -14   9   78.95    3.95
   2  14   9   34.85    2.58
   2  14   9   53.27    3.36
  -2 -14  -9   44.05    2.95
  -2  14  -9   42.74    3.02
  -2 -14   9   47.80    6.74
  -2 -14   9   56.67    2.96
  -2  14   9   38.31    8.11
  -2  14   9   92.32    3.68
  -2  14   9   39.48    2.84
   2 -15  -9    4.02    1.51
   2 -15  -9   -0.50    1.49
   2  15  -9    1.22    0.99
   2  15  -9    1.81    1.03
   2 -15   9   32.66   13.23
   2 -15   9    3.21    1.43
   2  15   9    0.51    0.90
   2  15   9    3.20    1.37
  -2 -15  -9    1.39    0.99
  -2  15  -9    2.39    1.19
  -2 -15   9    7.16    5.29
  -2 -15   9    2.62    1.13
  -2  15   9    4.11    7.67
  -2  15   9    0.65    0.98
   2 -16  -9    5.65    1.68
   2 -16  -9    1.56    1.06
   2  16  -9    3.12    1.19
   2  16  -9    3.93    1.68
   2 -16   9   15.25   13.84
   2 -16   9    7.11    2.05
   2  16   9    3.61    1.18
   2  16   9    5.37    1.60
  -2 -16  -9    3.21    1.33
  -2  16  -9    3.32    1.29
  -2 -16   9   13.86    5.66
  -2 -16   9    6.57    1.63
  -2  16   9    5.98    8.23
  -2  16   9    2.76    1.16
   2 -17  -9    1.21    1.04
   2  17  -9    1.55    1.07
   2  17  -9    1.46    1.01
   2 -17   9   -0.84   21.18
   2 -17   9    6.10    1.54
   2  17   9    2.33    1.10
   2  17   9    4.16    1.87
  -2 -17  -9    2.33    1.11
  -2  17  -9    0.99    1.05
  -2 -17   9   -0.15    5.48
  -2 -17   9    5.64    1.33
  -2  17   9   -5.79    8.79
  -2  17   9    2.53    1.17
   2 -18  -9    1.05    0.98
   2 -18   9  -20.01   17.83
   2 -18   9    0.62    1.09
   2  18   9    0.32    0.91
  -2 -18  -9   -0.06    0.79
  -2 -18   9   -0.13    7.07
  -2 -18   9   -0.19    0.83
  -2  18   9  -15.47   12.91
  -2  18   9   -0.34    0.81
   2 -19  -9   18.83    2.09
   2 -19   9   39.70    2.87
   2  19   9   20.89    2.13
  -2 -19  -9   20.19    2.07
  -2 -19   9   39.51    7.02
  -2 -19   9   37.54    2.33
   2 -20  -9    0.30    1.01
   2 -20   9    1.65    1.17
   2  20   9    0.90    0.93
  -2 -20  -9    1.25    0.92
  -2 -20   9    1.30    0.93
  -2  20   9   -0.06    0.81
   2 -21  -9   12.23    1.73
   2 -21   9   20.64    2.25
   2  21   9   12.97    1.75
  -2 -21  -9   14.53    1.75
  -2 -21   9   20.57    1.73
  -2  21   9   15.16    1.84
   2 -22  -9   -0.05    0.76
   2 -22   9   -0.06    0.94
   2  22   9    0.09    0.73
  -2 -22  -9    0.15    0.72
  -2  22   9   -0.16    0.78
   2 -23  -9    6.70    1.25
   2 -23   9   10.55    2.04
   2  23   9    5.55    1.22
   2  23   9    4.87    1.12
  -2 -23  -9    6.09    1.41
  -2 -23   9    7.62    1.08
  -2  23   9    5.85    1.21
   2 -24  -9    1.34    0.84
   2 -24   9    4.20    1.15
   2  24   9    1.29    0.80
   2  24   9    2.76    0.92
  -2 -24  -9    2.53    0.88
  -2 -24   9    2.33    0.98
  -2 -24   9    3.09    0.72
  -2  24   9    3.08    1.39
   2 -25  -9    0.81    0.68
   2 -25   9    0.77    0.78
   2  25   9    0.44    0.83
   2  25   9    0.90    0.70
  -2 -25  -9    0.22    0.57
  -2 -25   9    0.59    0.79
  -2 -25   9    0.18    0.64
  -2  25   9    0.52    0.69
   2 -26  -9   12.66    1.30
   2 -26   9   23.83    1.68
   2  26   9   12.78    1.31
   2  26   9   17.44    1.82
  -2 -26  -9   15.59    1.38
  -2 -26   9   19.40    1.59
  -2  26   9   17.92    1.45
   2   0 -10  183.67    5.30
   2   0 -10  252.00    6.20
   2   0  10  254.17   19.99
   2   0  10  256.88    6.66
   2   0  10  251.21    7.22
  -2   0 -10  314.86    7.34
  -2   0 -10  220.79    6.14
  -2   0  10  257.26   11.91
  -2   0  10  220.69    5.57
  -2   0  10  435.33    8.65
   2  -1 -10   34.42    2.63
   2  -1 -10   32.95    2.60
   2   1 -10   26.93    2.42
   2   1 -10   24.43    2.34
   2  -1  10   44.51   12.40
   2  -1  10   32.80    2.77
   2  -1  10   26.11    2.69
   2   1  10   20.61   11.87
   2   1  10   30.28    2.70
   2   1  10   30.69    2.67
  -2  -1 -10   35.22    2.76
  -2  -1 -10   33.97    2.77
  -2   1 -10   23.57    2.39
  -2   1 -10   28.19    2.67
  -2  -1  10   38.27    6.15
  -2  -1  10   28.23    2.36
  -2  -1  10   50.96    3.62
  -2   1  10   24.91    5.96
  -2   1  10   24.39    2.26
  -2   1  10   60.31    3.82
   2  -2 -10    1.21    1.12
   2  -2 -10    1.96    1.13
   2   2 -10    1.20    1.10
   2   2 -10    0.79    1.01
   2  -2  10   -2.10   10.92
   2  -2  10    0.06    1.06
   2   2  10   10.05   11.75
   2   2  10    0.26    1.03
   2   2  10    2.18    1.17
  -2  -2 -10    1.48    1.10
  -2  -2 -10    2.05    1.28
  -2   2 -10    0.60    0.98
  -2   2 -10    0.34    1.06
  -2  -2  10    3.67    4.77
  -2  -2  10    1.26    1.08
  -2  -2  10    2.68    1.56
  -2   2  10   -3.85    4.90
  -2   2  10    0.88    1.03
  -2   2  10    3.86    1.71
   2  -3 -10   41.11    2.82
   2  -3 -10   32.39    2.57
   2   3 -10   31.86    2.55
   2   3 -10   32.99    2.57
   2  -3  10   38.41   12.30
   2  -3  10   31.31    2.75
   2   3  10   20.00   12.68
   2   3  10   26.25    2.55
   2   3  10   39.17    2.86
  -2  -3 -10   33.52    2.69
  -2  -3 -10   36.39    2.84
  -2   3 -10   29.65    2.64
  -2   3 -10   28.28    2.65
  -2  -3  10   37.25    6.27
  -2  -3  10   31.73    2.43
  -2  -3  10   52.91    3.60
  -2   3  10   28.39    6.41
  -2   3  10   22.52    2.18
  -2   3  10   59.59    3.74
   2  -4 -10   44.19    2.97
   2   4 -10   38.84    2.72
   2   4 -10   42.05    2.80
   2  -4  10   51.73   12.14
   2  -4  10   52.78    3.32
   2   4  10   14.63   12.84
   2   4  10   55.02    3.38
   2   4  10   51.13    3.14
  -2  -4 -10   50.18    3.16
  -2  -4 -10   59.78    3.43
  -2   4 -10   55.53    3.35
  -2   4 -10   32.84    2.77
  -2  -4  10   46.31    6.49
  -2  -4  10   56.85    3.02
  -2  -4  10   75.85    4.09
  -2   4  10   27.10    6.26
  -2   4  10   38.63    2.65
  -2   4  10   86.70    4.27
   2  -5 -10   41.20    2.85
   2   5 -10   31.35    2.50
   2   5 -10   33.57    2.57
   2  -5  10   25.65   11.56
   2  -5  10   42.33    3.03
   2   5  10   40.69   13.61
   2   5  10   27.80    2.56
   2   5  10   43.35    2.98
  -2  -5 -10   29.97    2.58
  -2   5 -10   42.38    2.99
  -2   5 -10   22.53    2.47
  -2  -5  10   46.60    6.84
  -2  -5  10   35.53    2.51
  -2  -5  10   70.14    3.94
  -2   5  10   24.17    6.25
  -2   5  10   24.13    2.24
  -2   5  10   62.98    3.78
   2  -6 -10   15.60    2.12
   2   6 -10   11.74    1.89
   2   6 -10   16.28    2.01
   2  -6  10   11.96   11.72
   2  -6  10   16.59    2.33
   2   6  10   23.15   15.09
   2   6  10   15.97    2.17
   2   6  10   16.26    2.19
  -2  -6 -10   13.88    2.01
  -2   6 -10   18.77    2.25
  -2   6 -10   14.78    2.08
  -2  -6  10   25.10    5.94
  -2  -6  10   17.61    2.05
  -2  -6  10   25.14    2.91
  -2   6  10   -2.80    5.24
  -2   6  10    9.46    1.65
  -2   6  10   30.20    3.03
   2  -7 -10   40.03    2.92
   2   7 -10   23.35    2.28
   2   7 -10   22.92    2.25
   2  -7  10   60.04   12.96
   2  -7  10   33.12    2.81
   2   7  10   21.93    2.37
   2   7  10   31.24    2.71
  -2  -7 -10   27.16    2.51
  -2   7 -10   23.88    2.53
  -2  -7  10   39.56    2.65
  -2  -7  10   53.53    3.59
  -2   7  10   27.25    2.35
  -2   7  10   62.42    3.74
   2  -8 -10  153.79    5.14
   2   8 -10   99.89    4.05
   2   8 -10   94.30    3.95
   2  -8  10  139.23    5.04
   2   8  10  113.93    4.58
   2   8  10  102.06    3.91
   2   8  10  126.66    4.83
  -2  -8 -10  102.80    4.34
  -2   8 -10  108.97    4.54
  -2  -8  10  164.50   16.55
  -2  -8  10  149.27    4.57
  -2  -8  10  195.36    5.90
  -2   8  10   76.94   11.48
  -2   8  10   84.53    3.70
  -2   8  10  223.76    6.10
   2  -9 -10  522.19    9.21
   2   9 -10  299.58    6.78
   2   9 -10  254.06    6.27
   2  -9  10  539.13   24.26
   2  -9  10  519.14    9.35
   2   9  10  308.28    7.29
   2   9  10  323.63    6.72
   2   9  10  418.05    8.54
  -2  -9 -10  364.69    7.87
  -2   9 -10  257.51    6.77
  -2  -9  10  562.50   15.93
  -2  -9  10  517.05    8.14
  -2  -9  10  639.73   10.12
  -2   9  10  249.45   13.97
  -2   9  10  279.01    6.45
  -2   9  10  725.22   10.36
  -2   9  10  311.39    7.20
   2 -10 -10  137.45    4.96
   2  10 -10   70.18    3.49
   2  10 -10   61.10    3.29
   2 -10  10  133.74   16.08
   2 -10  10  127.35    4.84
   2  10  10   61.04    3.49
   2  10  10   60.02    3.11
   2  10  10   94.06    4.27
  -2 -10 -10   61.28    3.43
  -2  10 -10   70.41    3.78
  -2 -10  10  109.97    9.86
  -2 -10  10  106.69    3.89
  -2 -10  10  154.10    5.20
  -2  10  10   58.68    8.66
  -2  10  10   63.31    3.25
  -2  10  10  165.16    5.14
  -2  10  10   74.91    3.73
   2 -11 -10   80.50    4.13
   2  11 -10   37.07    2.69
   2  11 -10   49.02    2.99
   2 -11  10   83.34   14.83
   2 -11  10   61.42    3.57
   2  11  10   40.05    2.93
   2  11  10   32.84    2.44
   2  11  10   49.78    3.29
  -2 -11 -10   45.37    2.99
  -2  11 -10   39.12    2.99
  -2 -11  10   89.53    9.56
  -2 -11  10   65.46    3.18
  -2  11  10   45.11    8.33
  -2  11  10   38.58    2.65
  -2  11  10  102.02    6.62
  -2  11  10   37.27    2.78
   2 -12 -10   61.33    3.63
   2 -12 -10   27.78    3.28
   2  12 -10   34.15    3.02
   2 -12  10   76.78   14.84
   2  12  10   31.96    2.77
   2  12  10   35.33    2.50
   2  12  10   37.63    3.04
  -2 -12 -10   34.93    3.36
  -2  12 -10   38.25    3.27
  -2 -12  10   56.41    7.29
  -2 -12  10   58.06    3.59
  -2  12  10   37.09    8.24
  -2  12  10   74.80    3.56
  -2  12  10   37.05    2.76
   2 -13 -10   23.96    2.32
   2  13 -10   18.79    2.15
   2  13 -10   16.00    1.99
   2 -13  10   48.26   15.33
   2 -13  10   36.96    2.90
   2  13  10   20.65    2.27
   2  13  10   21.11    2.09
   2  13  10   23.16    2.66
  -2 -13 -10   21.85    2.23
  -2  13 -10   19.71    2.37
  -2 -13  10   31.41    6.47
  -2 -13  10   36.16    2.40
  -2  13  10   14.56    7.88
  -2  13  10   60.74    3.17
  -2  13  10   19.53    2.17
   2 -14 -10   10.32    1.78
   2 -14  10   11.41   23.55
   2 -14  10   23.93    2.51
   2  14  10   11.73    1.83
   2  14  10   12.69    1.83
  -2 -14 -10   13.16    2.00
  -2 -14  10   20.40    6.29
  -2 -14  10   22.32    2.06
  -2  14  10    9.32    8.89
  -2  14  10   29.04    2.34
  -2  14  10   12.67    1.97
   2 -15 -10   63.60    3.34
   2 -15  10  120.34    4.55
   2  15  10   70.66    3.54
  -2 -15 -10   74.35    3.57
  -2 -15  10   91.60    3.38
  -2  15  10   34.13   11.06
  -2  15  10   59.26    3.24
   2 -16 -10   23.59    2.25
   2 -16  10   48.96    3.10
   2  16  10   25.94    2.33
   2  16  10   24.58    2.13
  -2 -16 -10   25.16    2.25
  -2 -16  10   41.69    7.02
  -2 -16  10   41.55    2.42
  -2  16  10   24.03    2.81
   2 -17 -10    7.44    1.53
   2 -17  10   18.84    2.22
   2  17  10    9.15    1.58
   2  17  10    8.03    1.41
  -2 -17 -10    6.68    1.41
  -2 -17  10   17.15    1.77
  -2  17  10   10.44    1.65
   2 -18 -10   14.37    1.93
   2 -18  10   33.35    2.53
   2  18  10   19.11    2.06
   2  18  10   16.99    1.80
  -2 -18 -10   17.18    1.85
  -2 -18  10   28.86    1.96
  -2  18  10   15.28    1.85
   2 -19 -10    0.82    0.88
   2 -19  10    3.45    1.27
   2  19  10    2.65    1.36
   2  19  10    1.51    0.91
  -2 -19 -10    1.41    0.85
  -2 -19  10    2.87    0.90
  -2  19  10    1.27    0.85
   2 -20 -10    4.91    1.15
   2 -20  10    6.48    1.39
   2  20  10    3.71    1.08
   2  20  10    4.48    1.13
  -2 -20 -10    4.46    1.44
  -2 -20  10    6.83    1.03
  -2  20  10    4.92    1.15
   2 -21 -10    9.08    1.38
   2 -21  10   13.04    1.73
   2  21  10    8.09    1.44
   2  21  10    7.92    1.37
  -2 -21 -10    5.43    1.10
  -2 -21  10   13.46    1.26
  -2  21  10    6.49    1.21
   2 -22 -10    3.48    0.90
   2 -22  10    3.96    1.12
   2  22  10    3.61    1.02
   2  22  10    2.98    0.86
  -2 -22 -10    3.75    0.96
  -2 -22  10    3.57    1.07
  -2 -22  10    4.65    0.75
  -2  22  10    2.91    0.87
  -2  22  10    3.00    0.94
   2 -23 -10    4.89    1.04
   2 -23  10    9.18    1.28
   2  23  10    7.20    1.57
   2  23  10    5.43    0.99
  -2 -23 -10    6.27    1.04
  -2 -23  10    8.32    1.28
  -2 -23  10    7.53    0.67
  -2  23  10    5.62    1.04
  -2  23  10    5.72    1.07
  -2 -24 -10   15.96    1.38
   2   0 -11   -1.45    0.82
   2   0 -11   -0.77    0.88
   2   0  11   -7.54   15.30
   2   0  11   -0.78    0.83
   2   0  11   -0.47    1.06
  -2   0 -11    0.35    0.94
  -2   0 -11   -0.66    0.94
  -2   0  11   -5.90    5.56
  -2   0  11   -0.34    0.81
  -2   0  11   -0.17    1.27
   2  -1 -11   14.53    2.07
   2  -1 -11   13.32    2.02
   2   1 -11   13.33    2.04
   2   1 -11   10.82    1.89
   2  -1  11   38.47   15.59
   2  -1  11   14.34    2.12
   2  -1  11   14.16    2.59
   2   1  11    6.83   15.73
   2   1  11   11.40    1.89
   2   1  11   11.53    2.29
  -2  -1 -11    9.97    1.84
  -2  -1 -11   12.81    2.11
  -2   1 -11   12.99    2.03
  -2   1 -11   15.14    2.24
  -2  -1  11    9.19    5.97
  -2  -1  11   13.41    1.86
  -2  -1  11   22.58    2.76
  -2   1  11   12.91    6.09
  -2   1  11   15.05    1.94
  -2   1  11   20.73    2.65
   2  -2 -11   12.40    2.05
   2   2 -11   13.25    2.02
   2   2 -11   12.81    1.92
   2  -2  11   51.42   15.44
   2  -2  11   11.85    2.11
   2   2  11  -11.19   16.10
   2   2  11   12.55    1.98
   2   2  11   14.34    2.67
  -2  -2 -11   12.62    2.12
  -2  -2 -11   11.59    2.09
  -2   2 -11   20.66    3.12
  -2   2 -11    9.77    1.84
  -2  -2  11    8.60    5.88
  -2  -2  11   15.81    1.91
  -2  -2  11   20.50    2.58
  -2   2  11   16.54    6.29
  -2   2  11   15.97    1.95
  -2   2  11   26.68    2.85
   2  -3 -11    2.24    1.52
   2   3 -11    0.82    1.18
   2   3 -11    1.48    1.13
   2  -3  11    4.64   14.58
   2  -3  11    1.74    1.27
   2   3  11   56.16   20.77
   2   3  11    2.83    1.45
  -2  -3 -11    0.21    1.30
  -2   3 -11    3.97    1.95
  -2   3 -11    0.82    1.21
  -2  -3  11    4.13    5.74
  -2  -3  11    1.47    1.07
  -2  -3  11    4.53    1.60
  -2   3  11   -2.20    6.01
  -2   3  11    0.68    1.00
  -2   3  11    1.41    1.50
   2   4 -11   71.55    5.54
   2  -4  11   90.69   16.40
   2  -4  11   69.88    3.87
   2   4  11   74.62    4.51
  -2  -4 -11   58.85    4.91
  -2   4 -11   63.76    4.42
  -2  -4  11   63.05    7.59
  -2   4  11   39.46    7.55
  -2   4  11   56.67    4.77
   2  -5 -11    5.90    1.57
   2   5 -11    3.91    1.77
   2   5 -11    5.77    1.93
   2  -5  11   40.18   14.49
   2  -5  11    6.14    1.75
   2  -5  11    6.00    1.55
   2   5  11    5.23    1.62
   2   5  11    6.57    1.57
  -2  -5 -11    5.79    1.55
  -2   5 -11    4.73    1.61
  -2  -5  11   13.96    5.95
  -2  -5  11    8.78    1.73
  -2  -5  11   13.22    2.90
  -2   5  11   13.18    6.74
  -2   5  11    7.45    2.69
  -2   5  11   15.86    3.08
   2  -6 -11    2.66    1.27
   2   6 -11   -0.13    0.96
   2   6 -11    0.93    0.99
   2  -6  11   22.16   15.22
   2  -6  11    0.92    1.13
   2  -6  11    3.12    1.60
   2   6  11    1.68    1.19
   2   6  11    1.67    1.31
  -2  -6 -11    1.85    1.09
  -2   6 -11    1.18    1.28
  -2  -6  11   -2.51    5.79
  -2  -6  11    1.17    1.03
  -2  -6  11    0.91    1.44
  -2   6  11    1.26    6.69
  -2   6  11    1.07    0.97
  -2   6  11    1.77    1.40
   2  -7 -11    0.24    1.29
   2   7 -11   -0.50    0.90
   2   7 -11   -0.14    0.97
   2  -7  11  -15.58   17.86
   2  -7  11    0.09    1.08
   2   7  11   -0.28    0.88
   2   7  11   -1.08    1.72
  -2  -7 -11    0.41    0.92
  -2   7 -11   -0.35    1.07
  -2  -7  11   -3.74    5.84
  -2  -7  11   -0.09    0.92
  -2  -7  11    0.62    1.37
  -2   7  11    6.86    7.05
  -2   7  11   -0.31    0.84
  -2   7  11   -0.31    1.25
   2   8 -11   19.91    2.25
   2  -8  11   28.00    2.60
   2   8  11   21.62    2.33
  -2  -8 -11   15.52    2.12
  -2   8 -11   17.20    2.95
  -2  -8  11   38.03    6.71
  -2  -8  11   28.11    2.27
  -2  -8  11   34.90    3.00
  -2   8  11   20.78    7.53
  -2   8  11   20.68    2.07
  -2   8  11   39.90    2.99
   2  -9  11    5.24   16.17
   2  -9  11    7.36    1.76
   2   9  11    4.59    1.42
  -2  -9 -11    5.22    1.41
  -2  -9  11    5.62    6.06
  -2  -9  11    7.96    1.50
  -2   9  11    2.54    7.52
  -2   9  11    4.38    1.23
  -2   9  11   11.36    1.98
   2 -10  11    0.10    1.07
   2  10  11   -0.04    0.87
  -2 -10 -11    0.72    0.92
  -2 -10  11    0.43    0.93
  -2  10  11    0.07    0.80
  -2  10  11    1.51    1.25
   2 -11  11    8.93    1.78
   2  11  11    3.52    1.23
  -2 -11 -11    5.18    1.34
  -2 -11  11   15.98    7.42
  -2 -11  11    6.28    1.30
  -2  11  11    6.13    8.02
  -2  11  11    4.30    1.20
  -2  11  11    8.93    1.68
   2 -12  11   21.94    2.35
   2  12  11   14.29    1.95
  -2 -12 -11   16.42    1.97
  -2 -12  11   22.32    8.82
  -2 -12  11   17.99    1.84
  -2  12  11   15.31    1.87
  -2  12  11   29.76    2.47
   2 -13  11   30.82    2.55
   2  13  11   19.18    2.08
  -2 -13 -11   20.71    2.08
  -2 -13  11   26.24    2.00
  -2  13  11   16.20    1.88
   2 -14  11    5.04    1.41
   2  14  11    3.78    1.18
   2  14  11    4.48    1.13
  -2 -14 -11    1.62    0.98
  -2 -14  11    5.63    1.18
  -2  14  11    3.96    1.10
   2 -15  11    1.18    1.03
   2  15  11   -0.05    0.82
   2  15  11    0.61    0.76
  -2 -15 -11   -0.35    0.77
  -2 -15  11    0.57    0.78
  -2  15  11    0.79    0.82
   2 -16  11   13.13    1.89
   2  16  11    2.58    1.44
   2  16  11    9.58    1.42
  -2 -16 -11    6.46    1.29
  -2  16  11    8.21    1.39
   2 -17  11   86.78    4.57
   2  17  11   53.05    2.74
  -2 -17 -11   43.47    2.51
  -2 -17  11   83.82    2.54
  -2  17  11   57.49    3.09
   2 -18  11   33.14    2.30
   2  18  11   14.29    1.64
   2  18  11   17.05    1.56
  -2 -18 -11   13.48    1.58
  -2 -18  11   28.64    1.53
  -2  18  11   18.13    1.67
   2 -19  11   11.31    1.47
   2  19  11   10.31    1.41
  -2 -19 -11    8.24    1.31
  -2 -19  11   10.04    1.40
  -2 -19  11   11.30    1.02
  -2  19  11    8.40    1.22
   2 -20  11    3.09    0.92
   2  20  11    2.45    0.88
  -2 -20 -11    3.37    0.89
  -2 -20  11    3.17    0.94
  -2 -20  11    2.87    0.51
  -2  20  11    2.11    0.79
   2 -21  11   11.29    1.38
   2  21  11    7.49    1.04
  -2 -21 -11   10.08    1.24
  -2 -21  11   10.52    1.30
  -2  21  11    7.74    1.04
   2   0  12   56.08    3.20
  -2   0 -12   47.98    3.02
  -2   0  12   54.39    8.00
  -2   0  12   45.33    2.58
  -2   0  12   69.15    3.69
   2  -1  12   14.71    2.02
  -2  -1 -12   18.42    2.18
  -2   1 -12   21.50    2.22
  -2  -1  12   26.94    7.59
  -2  -1  12   18.19    1.89
  -2  -1  12   27.23    2.74
  -2   1  12   17.30    7.44
  -2   1  12   12.40    1.67
  -2   1  12   17.48    2.25
   2  -2  12   40.29    2.81
   2   2  12   35.74    2.68
  -2  -2 -12   42.32    2.83
  -2   2 -12   38.11    2.70
  -2  -2  12   35.68    7.57
  -2  -2  12   38.73    2.42
  -2  -2  12   58.95    3.90
  -2   2  12   22.94    7.92
  -2   2  12   33.13    2.31
  -2   2  12   50.18    3.24
   2  -3  12   22.49    2.31
   2   3  12   11.39    1.78
  -2  -3 -12   19.20    2.16
  -2  -3  12   22.53    8.11
  -2  -3  12   26.69    2.14
  -2  -3  12   34.81    2.93
  -2   3  12   31.07    9.02
  -2   3  12   11.45    1.63
  -2   3  12   30.57    2.75
   2  -4  12   75.06    3.61
  -2  -4 -12   79.34    3.64
  -2  -4  12   95.98    3.46
  -2  -4  12  122.99    4.60
  -2   4  12   58.25    2.89
  -2   4  12  105.60    4.22
   2  -5  12    3.24    1.36
   2   5  12    2.23    1.14
  -2  -5 -12    3.82    1.31
  -2  -5  12    3.99    1.14
  -2   5  12    2.99    1.12
  -2   5  12    6.00    1.64
   2  -6  12    9.43    1.74
   2   6  12    5.16    1.50
  -2  -6 -12    6.06    1.42
  -2  -6  12   10.16    1.51
  -2   6  12    8.89    1.50
  -2   6  12   13.49    1.96
   2  -7  12   -0.13    0.96
   2   7  12    0.72    0.92
  -2  -7 -12   -0.60    0.77
  -2  -7  12    0.20    0.82
  -2   7  12   -0.26    0.82
  -2   7  12   -0.14    1.10
   2  -8  12  170.44    5.00
   2   8  12  121.96    4.31
  -2  -8 -12  106.93    4.01
  -2  -8  12  150.72    3.95
  -2   8  12  109.53    3.69
  -2   8  12  219.30    5.32
   2  -9  12    2.66    1.21
   2   9  12    2.05    1.07
  -2  -9 -12    1.90    1.05
  -2  -9  12    2.26    0.93
  -2   9  12    1.26    0.88
   2 -10  12    9.59    1.72
   2  10  12    6.44    1.38
  -2 -10 -12    5.89    1.38
  -2 -10  12   11.35    1.41
  -2  10  12    6.03    1.27
   2 -11  12    1.50    1.09
   2  11  12    2.13    1.06
  -2 -11 -12    1.70    1.01
  -2 -11  12    1.38    1.13
  -2  11  12    0.81    0.83
   2 -12  12    6.89    1.50
   2  12  12    2.83    1.08
  -2 -12 -12    3.60    1.05
  -2 -12  12    5.38    1.04
  -2  12  12    5.02    1.12
   2 -13  12   12.38    1.85
   2  13  12    9.10    1.43
  -2 -13 -12    8.14    1.31
  -2 -13  12   11.91    1.33
  -2  13  12    7.79    1.34
   2 -14  12    1.14    1.00
   2  14  12    0.11    0.76
  -2 -14 -12    0.61    0.74
  -2 -14  12    1.66    0.78
  -2 -14  12    0.78    0.65
  -2  14  12    1.04    0.76
   2 -15  12   23.45    1.99
   2  15  12   16.13    1.67
  -2 -15 -12   20.17    1.76
  -2 -15  12   17.82    1.54
  -2 -15  12   27.21    1.36
  -2  15  12   19.73    1.62
   2 -16  12   -0.33    0.75
   2  16  12    0.20    0.68
  -2 -16 -12   -0.28    0.64
  -2 -16  12    0.17    0.61
  -2 -16  12    0.06    0.52
  -2  16  12   -0.37    0.59
   2 -17  12    0.75    0.78
   2  17  12   -0.33    0.64
  -2 -17 -12   -0.19    0.55
  -2 -17  12   -0.09    0.71
  -2  17  12    0.21    0.58
   2   0  13    0.12    0.91
  -2   0  13   -0.26    1.16
   2  -1  13    8.84    1.64
   2   1  13   14.54    2.66
  -2  -1 -13   14.13    1.73
  -2  -1  13   11.83    2.19
   2  -2  13   32.60    3.67
  -2  -2 -13   28.37    2.14
  -2  -2  13   25.53    2.07
   2  -3  13   26.44    4.07
   2   3  13   10.97    2.25
  -2  -3 -13   17.95    1.84
  -2  -3  13   20.84    1.68
  -2   3  13   15.69    2.10
   2  -4  13    4.73    1.68
   2   4  13    4.60    1.20
  -2  -4 -13    3.51    1.06
  -2  -4  13    5.88    1.11
  -2   4  13    3.97    1.01
   2  -5  13    3.40    1.18
   2   5  13    4.21    1.15
  -2  -5 -13    4.76    1.15
  -2  -5  13    3.66    0.94
  -2   5  13    3.77    1.01
   2  -6  13   23.62    2.13
   2   6  13   23.85    2.01
  -2  -6 -13   31.59    2.21
  -2  -6  13   31.60    1.78
  -2   6  13   27.21    1.81
   2  -7  13    2.73    1.11
   2   7  13    1.11    0.85
  -2  -7 -13    3.13    0.99
  -2  -7  13    2.22    0.76
  -2   7  13    2.14    0.83
   2  -8  13   10.23    1.55
   2   8  13    6.90    1.21
  -2  -8 -13    6.71    1.22
  -2  -8  13    6.85    0.96
  -2   8  13    7.12    1.16
   2  -9  13    9.97    1.50
   2   9  13    6.73    1.28
  -2  -9 -13    7.59    1.26
  -2  -9  13    8.96    1.08
  -2   9  13    6.19    1.08
   2 -10  13    7.04    1.24
   2  10  13    6.85    1.24
  -2 -10 -13    9.14    1.32
  -2 -10  13    8.75    0.97
  -2  10  13    7.04    1.04
   2 -11  13   18.17    1.72
   2  11  13   17.25    1.59
  -2 -11 -13   11.07    1.36
  -2 -11  13   16.03    1.11
  -2  11  13   15.01    1.35
   2 -12  13    2.82    0.95
   2  12  13    1.14    0.71
  -2 -12 -13    0.77    0.64
  -2  12  13    0.82    0.61
   2 -13  13   25.02    1.74
   2  13  13   28.32    1.84
  -2 -13 -13   21.10    1.74
  -2  13  13   21.43    1.37
   2   0  14    0.05    0.70
  -2   0  14    0.03    0.53
   2  -1  14    0.63    0.76
   2   1  14    0.87    0.77
  -2  -1  14    0.23    0.46
  -2   1  14    0.36    0.55
   2  -2  14    2.42    0.87
   2   2  14    0.50    0.73
  -2  -2  14    1.34    0.49
  -2   2  14    0.92    0.61
   2  -3  14    2.09    0.86
   2   3  14    2.03    0.84
  -2  -3  14    1.89    0.49
  -2   3  14    2.09    0.67
   2  -4  14    0.36    0.75
   2   4  14    0.12    0.65
  -2   4  14    0.63    0.51
   3   0   0    0.24    0.17
   3   0   0   -0.05    0.17
   3   0   0    0.09    0.23
  -3   0   0    0.55    0.77
   3  -1   0    0.06    0.21
   3  -1   0    0.68    0.26
   3   1   0    0.15    0.21
  -3  -1   0   -0.18    0.60
  -3   1   0    0.99    0.98
   3  -2   0    0.53    0.27
   3  -2   0    0.25    0.29
   3   2   0   -0.11    0.21
  -3   2   0    0.01    1.19
   3  -3   0    0.19    0.33
   3   3   0    0.55    0.16
   3   3   0    0.40    0.25
  -3   3   0   -0.93    1.44
   3  -4   0   -0.25    0.33
   3   4   0    0.89    0.24
   3   4   0    0.32    0.26
  -3   4   0   -0.84    1.77
  -3   4   0    0.19    0.28
   3  -5   0    0.01    0.38
   3   5   0    0.21    0.27
   3   5   0    0.16    0.29
  -3   5   0    0.21    0.31
   3  -6   0   -0.34    0.38
   3   6   0    0.15    0.30
   3   6   0    0.11    0.31
  -3   6   0   -0.16    2.80
  -3   6   0    0.02    0.32
   3  -7   0   -0.22    0.42
   3   7   0    0.08    0.56
   3   7   0   -0.29    0.32
  -3   7   0    0.41    0.38
   3  -8   0    0.16    0.53
   3   8   0    0.15    0.39
   3   8   0    0.01    0.36
  -3   8   0    0.32    0.39
   3  -9   0    0.24    0.51
   3   9   0    0.90    0.47
  -3   9   0    0.45    0.42
   3 -10   0   -1.39    6.10
   3 -10   0    0.16    0.55
   3  10   0    0.12    0.44
  -3  10   0    0.28    0.41
  -3  10   0    1.34    0.54
   3 -11   0   -2.48    6.14
   3 -11   0    0.46    0.64
   3  11   0    0.36    0.48
  -3  11   0    0.25    0.43
  -3  11   0    1.41    0.60
   3 -12   0   -0.37    6.65
   3 -12   0    0.30    0.65
   3  12   0    0.44    0.54
  -3  12   0   -0.12    0.44
  -3  12   0    0.03    0.51
   3 -13   0   -2.29    7.22
   3 -13   0   -0.40    0.61
   3  13   0    0.06    0.56
  -3  13   0   -0.02    0.49
  -3  13   0    1.06    0.62
   3 -14   0   -3.74    7.52
   3 -14   0    0.14    0.69
   3  14   0   -0.13    0.59
  -3  14   0    0.53    0.56
  -3  14   0   -0.12    0.53
   3 -15   0   -3.51    7.89
   3 -15   0    0.06    0.72
   3  15   0    0.24    0.65
  -3  15   0    0.24    0.68
  -3  15   0    0.91    0.69
   3 -16   0   -2.29    9.16
   3 -16   0   -0.77    0.69
   3  16   0    0.65    0.72
  -3 -16   0    0.17    0.63
  -3  16   0   -0.44    0.61
  -3  16   0   -0.17    0.64
   3 -17   0    0.89    0.85
   3  17   0    0.54    1.35
  -3 -17   0    0.24    0.78
  -3  17   0    0.52    0.76
  -3  17   0   -0.06    0.66
   3 -18   0    0.32    0.87
   3 -18   0    0.06    1.13
   3  18   0   -0.08    0.77
  -3 -18   0   -0.61    1.05
  -3 -18   0   -0.08    0.71
  -3  18   0    1.38    1.58
  -3  18   0    0.37    0.78
   3 -19   0    0.60    0.94
   3 -19   0    0.37    0.97
   3  19   0    0.72    0.93
  -3 -19   0   -0.33    0.90
  -3 -19   0    0.26    0.79
  -3  19   0   -0.13    0.81
  -3  19   0   -0.39    0.77
   3 -20   0    0.74    0.91
   3 -20   0   -0.56    0.97
   3  20   0   -0.44    0.82
  -3 -20   0   -0.84    0.97
  -3 -20   0   -0.09    0.76
  -3  20   0    0.27    0.81
  -3  20   0    0.10    0.79
   3 -21   0    0.32    0.93
   3 -21   0   -0.60    1.02
   3  21   0    0.19    0.93
  -3 -21   0    0.60    1.04
  -3  21   0   -0.79    0.80
  -3  21   0    0.58    0.96
   3 -22   0    0.89    1.06
   3 -22   0   -0.62    0.94
   3  22   0    0.39    0.93
  -3 -22   0    0.19    1.05
  -3 -22   0    0.32    0.83
  -3  22   0    0.21    0.84
  -3  22   0    0.29    0.85
   3 -23   0   -0.15    0.95
   3 -23   0    0.26    1.07
   3  23   0   -1.05    1.09
   3  23   0    0.16    0.90
  -3 -23   0    0.28    0.95
  -3 -23   0    0.02    0.77
  -3  23   0    0.83    9.07
  -3  23   0    0.31    1.02
   3 -24   0   -0.11    1.05
   3  24   0    0.93    1.08
   3  24   0    0.48    0.91
  -3 -24   0   -0.35    0.92
  -3 -24   0    0.27    0.81
  -3  24   0   -8.49    9.58
  -3  24   0   -0.12    0.79
  -3  24   0    0.57    1.02
   3 -25   0   -0.57    0.85
   3  25   0   -0.19    1.12
   3  25   0   -0.23    0.88
  -3 -25   0    0.35    0.97
  -3 -25   0    0.06    0.81
  -3  25   0  -15.32   11.57
  -3  25   0   -0.26    0.78
  -3  25   0    0.75    1.10
   3 -26   0    0.29    1.07
   3  26   0    0.06    1.12
  -3 -26   0   -0.29    0.86
  -3  26   0   11.40   13.73
  -3  26   0    0.42    0.80
  -3  26   0    0.03    1.13
   3 -27   0   -0.40    0.91
   3  27   0   -0.19    1.11
  -3 -27   0   -0.43    0.83
  -3 -27   0    0.39    0.85
  -3  27   0   -6.46   18.81
  -3  27   0   -0.79    1.30
   3 -28   0    0.55    1.01
   3  28   0    1.63    1.98
  -3 -28   0    0.62    0.91
  -3 -28   0   -0.08    0.77
  -3  28   0    0.27    0.77
   3 -29   0   -0.58    0.84
   3  29   0   -0.63    1.01
  -3 -29   0   -0.05    0.72
  -3  29   0   -0.44    0.70
   3  30   0   -0.39    0.89
  -3 -30   0   -0.07    0.66
   3 -31   0    0.61    0.85
   3  31   0   -0.07    0.86
  -3 -31   0    0.03    0.59
   3 -32   0   -0.58    0.65
   3  32   0   -0.79    0.74
  -3 -32   0   -0.14    0.49
   3 -33   0    0.45    0.79
   3  33   0    0.49    0.74
  -3 -33   0    0.31    0.62
   3   0  -1    0.96    0.22
   3   0   1    0.74    0.39
   3   0   1    0.60    0.37
  -3   0  -1    1.41    1.44
  -3  -1  -1 3344.02   15.23
  -3   1  -1 2910.03   15.30
  -3   1   1 3569.63    9.38
  -3   1   1 3070.98    8.35
  -3  -2  -1 3139.96   14.78
  -3   2  -1 3030.74   16.61
  -3   2   1 3387.13   12.55
  -3  -3  -1 2810.87   14.35
  -3   3   1 3801.00   15.80
  -3   4  -1  653.09    9.40
  -3   4   1 1069.84    9.68
   3  -5  -1  129.50    1.99
   3   5  -1   88.63    1.02
   3   5  -1   67.98    1.12
   3  -5   1   93.18    1.89
   3   5   1   68.72    1.49
  -3   5  -1   66.24    5.55
  -3   5  -1   48.19    1.55
  -3   5   1   95.48    4.28
  -3   5   1   57.69    1.21
   3  -6  -1   85.03    1.80
   3   6  -1   63.69    1.15
   3   6  -1   45.09    1.07
   3  -6   1   52.02    1.54
   3   6   1   40.67    1.31
   3   6   1   42.78    1.28
  -3   6  -1   31.12    1.20
  -3   6   1   35.59    1.11
   3  -7  -1   61.84    1.74
   3   7  -1   75.44    1.47
   3   7  -1   46.40    1.21
   3  -7   1   51.59    1.63
   3   7   1   46.36    1.40
  -3   7  -1   32.03    1.29
  -3   7   1   45.47    5.10
  -3   7   1   33.92    1.36
   3  -8  -1   23.99    1.28
   3   8  -1   31.41    1.39
   3   8  -1   25.56    1.03
   3  -8   1   20.56    1.21
   3   8   1   24.74    1.16
  -3   8  -1   11.31    0.85
  -3   8  -1   13.03    0.97
  -3   8   1   12.56    0.88
   3  -9  -1  249.56    3.60
   3   9  -1  340.43    3.88
   3   9  -1  283.57    3.33
   3  -9   1  247.13    9.05
   3  -9   1  269.70    3.85
  -3   9  -1  159.44    2.67
  -3   9  -1  268.64    3.81
  -3   9   1  187.23    3.02
   3 -10  -1   85.65    2.34
   3  10  -1   65.32    1.99
   3 -10   1   64.45    2.10
   3  10   1   51.48    1.76
  -3  10  -1   30.26    1.35
  -3  10  -1   35.00    1.57
  -3  10   1   39.13    1.56
   3 -11  -1  994.35   18.27
   3 -11   1 1029.57   17.67
  -3  11  -1  727.21    6.30
  -3  11   1  706.88    6.51
   3 -12  -1  103.23   16.08
   3 -12  -1  129.94    3.15
   3  12  -1  115.99    2.67
   3 -12   1   93.05    9.17
   3 -12   1  132.92    3.18
   3  12   1   99.73    2.63
  -3  12  -1   73.84    2.22
  -3  12  -1   82.06    2.51
  -3  12   1   72.41    2.09
  -3  12   1   77.62    2.37
   3 -13  -1   18.11    8.67
   3 -13  -1   16.93    1.55
   3  13  -1    9.99    1.11
   3 -13   1   -3.68    6.59
   3 -13   1    6.88    1.07
   3  13   1    5.94    0.97
  -3  13  -1    6.78    1.01
  -3  13   1    5.47    0.84
  -3  13   1    7.18    0.96
   3 -14  -1  541.94    6.75
   3  14  -1  357.63    5.09
   3 -14   1  381.40   14.87
   3 -14   1  403.99    5.88
   3  14   1  350.42    5.25
  -3  14  -1  228.70    4.16
  -3  14  -1  181.36    3.97
  -3  14   1  184.74    3.98
  -3  14   1  284.27    4.82
   3 -15  -1    4.83    1.11
   3  15  -1    2.77    0.81
   3 -15   1    5.62    7.42
   3 -15   1    3.95    0.96
   3  15   1    5.97    1.05
  -3  15  -1    2.04    0.74
  -3  15  -1    1.74    0.79
  -3  15  -1    1.76    0.73
  -3  15   1    2.53    0.84
  -3  15   1    3.54    0.95
   3 -16  -1  502.79    7.08
   3  16  -1  292.52    5.10
   3 -16   1  335.03   16.15
   3 -16   1  350.59    5.95
   3  16   1  308.66    5.41
  -3 -16  -1  177.51    4.27
  -3  16  -1  150.44    3.83
  -3  16  -1  171.26    3.91
  -3  16  -1  157.50    4.05
  -3 -16   1  221.40    5.26
  -3 -16   1  226.00    4.63
  -3  16   1  160.70    3.99
  -3  16   1  215.25    4.61
   3 -17  -1   72.80    3.05
   3  17  -1   49.45    2.75
   3 -17   1   36.18   10.26
   3 -17   1   47.14    2.52
   3  17   1   47.01    2.43
  -3 -17  -1   30.53    2.33
  -3 -17  -1   32.33    2.08
  -3  17  -1   31.94    2.02
  -3  17  -1   38.54    2.25
  -3  17   1   28.23    2.00
  -3  17   1   32.05    2.06
   3 -18  -1    9.52    2.07
   3 -18  -1    4.31    1.41
   3  18  -1    6.60    1.26
   3 -18   1   16.69   14.23
   3 -18   1    5.12    1.22
   3 -18   1    6.90    1.77
   3  18   1    9.24    1.44
  -3 -18  -1    5.80    1.30
  -3  18  -1    4.17    1.06
  -3  18  -1    3.51    1.03
  -3 -18   1    5.43    1.48
  -3 -18   1    7.95    1.32
  -3  18   1    2.54    1.00
  -3  18   1    5.79    1.23
   3 -19  -1  390.30    7.03
   3 -19  -1  226.81    5.99
   3  19  -1  350.76    6.36
   3 -19   1  384.01    6.96
   3 -19   1  249.85    6.25
   3  19   1  427.66    7.17
  -3 -19  -1  218.54    5.32
  -3 -19  -1  214.46    5.11
  -3  19  -1  246.43    5.63
  -3 -19   1  255.62    5.99
  -3 -19   1  244.65    5.28
  -3  19   1  185.75    4.68
  -3  19   1  297.08    6.36
   3 -20  -1  226.38    5.62
   3 -20  -1  150.15    5.04
   3  20  -1  141.04    4.29
   3 -20   1  156.38    4.70
   3 -20   1  152.93    5.07
   3  20   1  154.77    4.94
   3  20   1  192.55    5.07
  -3 -20  -1  120.77    4.11
  -3 -20  -1  117.37    3.94
  -3  20  -1  124.39    3.84
  -3  20  -1  115.97    4.10
  -3 -20   1  116.08    4.25
  -3 -20   1  127.75    3.99
  -3  20   1  194.03   19.58
  -3  20   1  104.48    3.69
  -3  20   1  130.64    4.28
   3 -21  -1  275.76    6.35
   3 -21  -1  265.99    6.67
   3  21  -1  275.81    6.07
   3 -21   1  217.58    5.65
   3 -21   1  231.71    6.25
   3  21   1  277.48    6.61
   3  21   1  283.50    6.28
  -3 -21  -1  231.45    5.56
  -3 -21  -1  182.31    5.23
  -3  21  -1  204.35    4.90
  -3  21  -1  203.37    5.49
  -3 -21   1  195.27    5.54
  -3 -21   1  241.88    6.71
  -3  21   1  191.33    4.95
  -3  21   1  208.63    5.49
   3 -22  -1   30.13    2.57
   3 -22  -1   23.65    2.45
   3  22  -1   21.22    2.13
   3 -22   1   21.36    2.19
   3 -22   1   25.63    2.59
   3  22   1   21.90    2.56
   3  22   1   20.99    2.18
  -3 -22  -1   18.64    2.00
  -3  22  -1   20.67    2.02
  -3  22  -1   25.98    2.39
  -3 -22   1   20.76    2.30
  -3 -22   1   17.50    1.92
  -3  22   1   17.65    7.65
  -3  22   1   18.25    1.99
  -3  22   1   22.27    2.22
   3 -23  -1    9.60    1.73
   3  23  -1   16.26    1.96
   3 -23   1   13.97    2.04
   3 -23   1   16.34    2.27
   3  23   1   14.84    2.03
   3  23   1   25.04    2.40
  -3 -23  -1   16.70    2.07
  -3 -23  -1   13.71    1.86
  -3 -23   1   15.42    2.17
  -3 -23   1   12.93    1.78
  -3  23   1    8.20    8.71
  -3  23   1   10.36    1.76
  -3  23   1   12.09    2.34
   3 -24  -1   33.67    2.74
   3 -24  -1   27.36    2.53
   3  24  -1   31.96    2.50
   3 -24   1   35.42    2.86
   3  24   1   37.05    2.95
   3  24   1   37.32    2.76
  -3 -24  -1   34.16    2.44
  -3 -24  -1   29.94    2.36
  -3  24  -1   31.50    2.26
  -3  24  -1   24.83    2.47
  -3 -24   1   28.86    2.49
  -3 -24   1   30.74    2.31
  -3  24   1   45.34   11.70
  -3  24   1   29.97    2.29
  -3  24   1   27.41    2.52
   3 -25  -1   72.57    3.71
   3  25  -1  103.70    4.42
   3  25  -1   88.87    3.85
   3 -25   1   93.59    4.21
   3  25   1   85.49    4.07
   3  25   1   87.70    3.91
  -3 -25  -1   63.44    2.97
  -3 -25  -1   73.36    3.36
  -3  25  -1   67.34    3.00
  -3  25  -1   59.90    3.49
  -3 -25   1   52.46    2.99
  -3 -25   1   65.25    3.09
  -3  25   1   85.33   13.54
  -3  25   1   65.53    3.12
  -3  25   1   72.85    3.77
   3 -26  -1   31.16    2.61
   3  26  -1   32.47    2.89
   3  26  -1   41.38    3.08
   3  26  -1   27.93    3.11
   3 -26   1   25.55    2.49
   3  26   1   37.72    2.93
   3  26   1   41.11    4.30
  -3 -26  -1   28.82    2.14
  -3 -26  -1   35.09    3.89
  -3  26  -1   28.53   14.67
  -3  26  -1   23.89    1.98
  -3  26  -1   20.60    2.43
  -3 -26   1   30.99    2.43
  -3 -26   1   31.44    2.47
  -3  26   1   25.17   13.79
  -3  26   1   23.00    2.05
  -3  26   1   19.98    3.03
   3 -27  -1   39.19    2.82
   3  27  -1   52.46    3.27
   3 -27   1   48.21    3.07
   3  27   1   46.85    3.16
  -3 -27  -1   29.68    2.28
  -3  27  -1   -5.69   18.74
  -3  27  -1   34.58    2.18
  -3 -27   1   36.93    2.45
  -3 -27   1   36.71    2.38
  -3  27   1    3.36   18.18
   3 -28  -1    8.13    1.61
   3  28  -1    7.84    2.66
   3 -28   1    6.77    1.43
   3  28   1    5.35    2.03
  -3 -28  -1    6.75    1.34
  -3  28  -1    8.37    1.25
  -3 -28   1    7.11    1.43
  -3 -28   1    6.56    1.28
  -3  28   1    6.41    1.24
   3 -29  -1   70.43    3.38
   3  29  -1  106.31    4.12
   3 -29   1   71.55    3.40
   3  29   1   79.59    3.63
  -3 -29  -1   84.96    3.21
  -3 -29   1   90.28    3.09
  -3 -29   1   75.78    2.94
  -3  29   1   78.02    2.91
   3 -30  -1    0.82    0.92
   3  30  -1    0.58    1.06
   3  30   1    0.23    0.90
  -3 -30  -1    0.53    0.70
  -3 -30   1    1.36    0.78
  -3  30   1    1.58    0.79
   3 -31  -1   14.86    1.69
   3  31  -1   18.76    2.00
   3 -31   1   15.19    1.76
   3  31   1   16.00    1.83
  -3 -31  -1   14.54    1.41
  -3 -31   1   13.26    1.31
   3 -32  -1    0.45    0.74
   3  32  -1    0.41    0.83
   3 -32   1   -0.66    0.66
   3  32   1   -0.15    0.72
  -3 -32  -1   -0.10    0.51
  -3 -32   1    0.30    0.51
   3 -33  -1   39.14    1.96
   3  33  -1   45.76    2.19
   3 -33   1   30.95    2.03
   3  33   1   43.23    2.13
  -3 -33   1   33.17    1.15
   3   0  -2   17.92    0.41
   3   0  -2   17.23    0.62
  -3   0  -2   17.54    2.94
  -3   0  -2   16.47    0.87
  -3   0   2   25.55    1.24
  -3   0   2   17.66    0.98
  -3  -1  -2 1290.59   12.57
  -3   1  -2 1400.76   13.50
  -3   1   2 1678.48    8.38
  -3   1   2 1272.39    6.96
  -3  -2  -2 1350.61   19.57
  -3   2  -2  966.61   13.43
  -3   2   2 1475.85    9.33
  -3   2   2 1092.66    7.70
  -3   3  -2  438.29    3.96
  -3   3   2  555.76    6.74
  -3   3   2  490.64    5.92
   3  -4  -2   10.35    0.74
   3   4  -2    8.25    0.49
   3  -4   2   11.99    0.92
  -3   4  -2    8.31    0.72
  -3   4  -2    7.66    0.77
  -3  -4   2   10.78    0.86
  -3   4   2   13.23    2.07
  -3   4   2    6.23    1.38
   3  -5  -2   39.06    1.25
   3   5  -2   36.73    0.93
   3  -5   2   50.88    1.59
  -3   5  -2   25.56    1.18
  -3  -5   2   43.48    1.67
  -3   5   2   37.33    3.73
  -3   5   2   29.41    2.36
  -3   5   2   31.49    0.94
   3  -6  -2   16.59    1.28
   3   6  -2   23.36    0.82
   3   6  -2   17.57    0.78
   3  -6   2   18.62    1.28
   3   6   2   17.50    1.04
  -3   6  -2   11.08    0.83
  -3   6  -2    9.31    0.87
  -3  -6   2   17.85    1.65
  -3   6   2   15.82    3.06
  -3   6   2   15.32    2.07
  -3   6   2   11.98    0.74
   3  -7   2 2481.79   22.91
  -3  -7   2 2405.62   12.84
  -3   7   2 1733.08   15.16
   3   8  -2  526.55    5.50
   3   8  -2  353.81    3.54
   3  -8   2  540.23   14.77
   3   8   2  378.38    4.39
  -3   8  -2  290.18    3.66
  -3   8  -2  255.83    3.78
  -3   8   2  534.15   11.45
  -3   8   2  388.29    7.86
  -3   8   2  361.12    3.94
   3  -9  -2  137.85    2.82
   3   9  -2  104.97    2.30
   3   9  -2   53.65    1.57
   3  -9   2   61.84    6.51
   3  -9   2   89.59    2.42
   3   9   2   73.29    2.11
  -3   9  -2   44.90    1.62
  -3   9  -2   49.22    1.84
  -3  -9   2   70.23    3.27
  -3   9   2   59.06    4.02
  -3   9   2   60.48    1.80
   3  10  -2  460.49    4.63
   3 -10   2  730.22   15.20
   3  10   2  610.71    6.06
  -3  10  -2  388.74    4.67
  -3  10  -2  465.84    5.53
  -3 -10   2  681.83    9.11
  -3  10   2  507.25    5.29
   3  11  -2  470.64    4.99
   3 -11   2  714.63   15.02
   3 -11   2  777.21    7.39
   3  11   2  612.11    6.35
  -3  11  -2  449.66    5.67
  -3 -11   2  645.38    9.44
  -3  11   2  634.82   11.75
  -3  11   2  507.32    5.59
   3 -12  -2  166.23    3.58
   3  12  -2  115.68    2.69
   3 -12   2  174.91    9.76
   3 -12   2  150.73    3.48
   3  12   2  121.72    3.05
  -3  12  -2   88.98    2.54
  -3  12  -2  112.61    3.04
  -3 -12   2  165.63    5.53
  -3  12   2  155.37    6.76
  -3  12   2   69.90    2.48
  -3  12   2  123.30    2.97
   3 -13  -2    7.99    1.13
   3  13  -2    7.91    0.99
   3 -13   2    9.02    7.60
   3 -13   2    4.90    0.95
   3  13   2    7.90    1.11
  -3  13  -2    5.09    0.89
  -3  13  -2    4.88    0.94
  -3 -13   2   10.35    4.79
  -3  13   2    4.75    2.78
  -3  13   2    5.44    0.92
   3 -14  -2   79.42    2.85
   3  14  -2   48.70    2.04
   3 -14   2   62.43    8.16
   3 -14   2   60.76    2.49
   3  14   2   48.46    2.49
   3  14   2   49.13    2.25
  -3  14  -2   26.95    1.65
  -3  14  -2   44.61    2.19
  -3 -14   2   58.82    4.50
  -3  14   2   53.58    5.62
  -3  14   2   30.54    1.87
  -3  14   2   47.08    2.12
   3 -15  -2   80.49    3.00
   3  15  -2   63.51    2.41
   3 -15   2   44.74    8.36
   3 -15   2   51.60    2.42
   3  15   2   56.19    2.77
   3  15   2   47.80    2.30
  -3 -15  -2   42.51    2.24
  -3  15  -2   34.63    1.93
  -3  15  -2   45.95    2.17
  -3  15  -2   50.48    2.40
  -3 -15   2   54.76    4.69
  -3  15   2   53.36    6.11
  -3  15   2   32.51    2.01
  -3  15   2   53.07    2.34
   3 -16  -2   22.81    2.00
   3  16  -2   19.34    1.60
   3 -16   2   16.06    8.00
   3 -16   2   19.60    1.76
   3  16   2   21.16    2.63
  -3  16  -2   11.76    1.42
  -3  16  -2   12.91    1.59
  -3  16  -2   15.57    1.63
  -3 -16   2   19.11    1.67
  -3  16   2   18.75    4.30
  -3  16   2   10.89    1.45
  -3  16   2   17.10    1.60
   3  17  -2    0.61    0.75
   3 -17   2    6.05    9.70
   3 -17   2    1.46    0.87
   3 -17   2    0.77    1.14
   3  17   2    1.23    0.96
   3  17   2    0.76    0.84
  -3 -17  -2    0.66    0.73
  -3  17  -2    0.34    0.80
  -3  17  -2    1.43    0.85
  -3 -17   2    1.02    0.76
  -3  17   2    3.04    4.16
  -3  17   2    1.16    0.81
  -3  17   2    1.42    0.84
   3 -18  -2    0.53    0.98
   3 -18  -2   -0.22    0.94
   3  18  -2   -0.21    0.69
   3 -18   2    0.41    0.85
   3 -18   2   -0.51    1.04
   3  18   2    0.88    1.09
   3  18   2    0.92    0.95
  -3 -18  -2    0.56    0.98
  -3 -18  -2    0.66    0.79
  -3  18  -2   -0.13    0.76
  -3  18  -2    0.11    0.75
  -3 -18   2    1.05    0.83
  -3  18   2   -1.09    4.35
  -3  18   2   -0.62    0.67
  -3  18   2    0.82    0.77
   3 -19  -2  117.94    4.10
   3 -19  -2   75.58    3.67
   3  19  -2   73.98    3.10
   3 -19   2   54.73    2.88
   3 -19   2   94.20    4.06
   3  19   2   89.83    3.79
   3  19   2   89.93    3.56
  -3 -19  -2   73.63    3.23
  -3 -19  -2   62.56    2.99
  -3  19  -2   51.21    2.82
  -3 -19   2   89.55    3.84
  -3 -19   2   76.18    3.10
  -3  19   2   81.94   11.72
  -3  19   2   56.14    2.85
  -3  19   2   81.83    3.33
   3 -20  -2   -0.18    0.96
   3 -20  -2    0.09    1.03
   3  20  -2    0.21    0.78
   3 -20   2   -0.20    0.82
   3 -20   2    0.90    1.10
   3  20   2    0.38    1.04
   3  20   2    0.49    0.94
  -3 -20  -2   -0.26    1.00
  -3 -20  -2    0.72    0.87
  -3  20  -2   -0.16    0.82
  -3  20  -2    1.16    0.95
  -3 -20   2    0.81    1.02
  -3 -20   2    0.46    0.82
  -3  20   2   -4.74    5.79
  -3  20   2    0.08    0.81
  -3  20   2    1.28    0.99
   3 -21  -2   59.28    3.26
   3 -21  -2   32.70    2.72
   3  21  -2   34.15    2.42
   3 -21   2   39.60    2.72
   3  21   2   35.39    2.87
   3  21   2   55.92    3.14
  -3 -21  -2   25.02    2.28
  -3 -21  -2   34.52    2.48
  -3  21  -2   30.72    2.21
  -3  21  -2   25.26    2.30
  -3 -21   2   33.15    2.80
  -3 -21   2   35.48    2.39
  -3  21   2   21.64    7.03
  -3  21   2   27.68    2.28
  -3  21   2   30.11    2.38
   3 -22  -2  134.33    4.72
   3 -22  -2   65.01    3.56
   3  22  -2   92.83    4.77
   3 -22   2   95.57    4.26
   3  22   2   71.96    4.77
  -3 -22  -2   59.49    3.12
  -3  22  -2   73.96    3.11
  -3  22  -2   90.10    3.91
  -3 -22   2   73.76    3.66
  -3 -22   2   95.43    3.59
  -3  22   2   95.38   10.98
  -3  22   2   66.55    3.22
  -3  22   2   74.98    3.56
   3 -23  -2    4.50    1.49
   3 -23  -2    4.35    1.42
   3  23  -2    1.80    0.99
   3  23  -2    2.96    1.13
   3 -23   2    2.70    1.31
   3  23   2    2.66    1.40
   3  23   2    4.70    1.39
  -3 -23  -2    1.90    1.15
  -3 -23  -2    2.50    1.15
  -3  23  -2    3.20    1.27
  -3  23  -2    3.16    1.15
  -3 -23   2    3.31    1.38
  -3 -23   2    2.33    1.01
  -3  23   2   -7.57    8.31
  -3  23   2    2.08    1.07
  -3  23   2    3.34    1.35
   3 -24  -2  109.36    4.51
   3 -24  -2   89.95    4.08
   3  24  -2   95.37    3.91
   3  24  -2   85.65    3.72
   3 -24   2  119.53    4.73
   3  24   2   86.36    4.07
   3  24   2  106.74    4.30
  -3 -24  -2   70.45    3.36
  -3  24  -2   88.77    3.31
  -3  24  -2   61.64    3.47
  -3 -24   2   95.88    4.01
  -3 -24   2  100.39    3.71
  -3  24   2   79.57    3.48
  -3  24   2   73.63    3.70
   3 -25  -2   75.84    3.77
   3  25  -2   87.79    3.83
   3  25  -2   70.84    3.45
   3 -25   2   92.98    4.19
   3  25   2   85.51    4.06
   3  25   2   94.61    4.09
  -3 -25  -2   71.83    3.37
  -3  25  -2   70.65    2.96
  -3  25  -2   76.65    3.92
  -3 -25   2   91.27    3.88
  -3 -25   2   77.78    3.29
  -3  25   2  112.50   14.15
  -3  25   2   68.15    3.22
  -3  25   2   82.07    5.73
   3 -26  -2   64.56    3.49
   3  26  -2   79.63    3.70
   3  26  -2   61.88    3.29
   3 -26   2   91.38    4.09
   3  26   2   73.37    3.72
   3  26   2   83.27    3.89
  -3 -26  -2   64.13    3.17
  -3  26  -2   71.44    4.29
  -3 -26   2   63.75    3.25
  -3 -26   2   74.62    3.17
  -3  26   2   89.65   15.03
  -3  26   2   63.63    3.07
   3 -27  -2   13.67    1.97
   3  27  -2   20.36    2.43
   3 -27   2   14.70    1.93
   3  27   2   13.00    2.04
  -3 -27  -2   14.54    1.80
  -3 -27   2   20.31    2.10
  -3 -27   2   12.89    1.67
  -3  27   2    6.84   15.59
  -3  27   2   10.94    1.61
   3 -28  -2    5.97    1.48
   3  28  -2    7.59    1.66
   3 -28   2    7.00    1.50
   3  28   2    5.95    1.49
  -3 -28  -2    6.14    1.33
  -3 -28   2    5.09    1.26
  -3 -28   2    5.19    1.17
  -3  28   2    5.12    1.20
   3 -29  -2    4.27    1.25
   3  29  -2    3.30    1.33
   3 -29   2    3.37    1.18
   3  29   2    2.11    1.13
  -3 -29  -2    2.40    0.91
  -3 -29   2    5.33    2.03
  -3 -29   2    3.31    0.98
  -3  29   2    4.09    1.03
   3 -30  -2   15.04    1.83
   3  30  -2   19.67    2.11
   3 -30   2   18.15    1.93
   3  30   2   15.31    1.91
  -3 -30  -2   13.86    1.52
  -3 -30   2   12.66    1.51
  -3 -30   2   16.89    2.49
  -3  30   2   12.79    1.43
   3 -31  -2    8.61    1.34
   3  31  -2    6.79    1.32
   3 -31   2   10.17    1.50
   3  31   2    7.86    1.38
  -3 -31  -2    8.17    1.19
  -3 -31   2    7.97    1.05
  -3  31   2    8.10    1.37
   3 -32  -2   38.41    2.12
   3  32  -2   54.86    2.57
   3 -32   2   47.68    2.34
   3  32   2   43.66    2.28
  -3 -32  -2   34.05    1.67
  -3 -32   2   42.09    1.50
   3 -33  -2   15.45    1.37
  -3 -33  -2   17.76    1.32
   3   0  -3    0.42    0.29
   3   0  -3    0.45    0.33
  -3   0  -3   -0.07    0.38
  -3   0   3    0.35    0.94
   3  -1  -3   13.21    0.71
   3  -1  -3   17.47    0.86
   3   1  -3   17.32    0.68
   3   1  -3   14.72    0.72
  -3  -1  -3   18.20    0.90
  -3  -1  -3   16.06    1.00
  -3   1  -3   15.81    1.01
  -3  -1   3   18.67    1.62
  -3   1   3   20.06    2.01
  -3   1   3   16.18    1.77
   3  -2  -3    3.64    0.50
   3  -2  -3    4.31    0.57
   3   2  -3    3.60    0.40
   3   2  -3    4.23    0.48
  -3  -2  -3    4.27    0.64
  -3   2  -3    3.25    0.55
  -3   2  -3    3.88    0.66
  -3  -2   3    5.78    1.04
  -3   2   3    8.62    1.82
  -3   2   3    3.02    1.16
   3  -3  -3  110.24    1.91
   3   3  -3  107.48    1.52
   3   3  -3   87.15    1.53
   3  -3   3   87.03   10.75
  -3  -3  -3  122.19    2.33
  -3   3  -3   74.27    1.76
  -3   3  -3   73.15    1.94
  -3  -3   3  145.25    2.98
  -3   3   3  126.52    4.53
  -3   3   3   79.26    3.29
   3  -4   3 1484.47   17.94
  -3   4  -3 1114.37    6.71
  -3  -4   3 2118.21   10.90
  -3   4   3 1576.44   13.87
   3  -5  -3  100.03    2.06
   3   5  -3   90.92    1.69
   3  -5   3  165.73    8.41
  -3   5  -3   80.87    1.97
  -3   5  -3   80.57    2.15
  -3  -5   3  150.11    3.42
  -3   5   3  137.12    5.79
  -3   5   3   98.12    1.72
   3  -6  -3   13.76    1.04
   3   6  -3    7.76    0.69
   3  -6   3   19.66    5.05
  -3   6  -3    7.84    0.88
  -3   6  -3    6.27    0.89
  -3   6   3   11.37    3.63
  -3   6   3   13.77    2.59
  -3   6   3   10.63    0.77
   3  -7  -3   44.68    1.64
   3   7  -3   23.40    1.06
   3  -7   3   29.20    5.35
   3   7   3   28.65    1.45
  -3   7  -3   21.07    1.22
  -3   7  -3   19.62    1.29
  -3   7   3   26.90    5.25
  -3   7   3   26.49    3.15
   3   8  -3  984.30    6.92
   3  -8   3  863.22   15.91
  -3   8  -3  498.00    5.37
  -3   8   3  842.23   14.94
  -3   8   3  710.70    5.76
   3  -9  -3   18.23    1.36
   3   9  -3   11.56    0.95
   3  -9   3   20.23    5.06
   3   9   3   13.61    1.22
  -3   9  -3    8.90    1.04
  -3   9  -3    8.83    1.09
  -3  -9   3   14.57    2.12
  -3   9   3   12.17    8.68
  -3   9   3    8.20    2.47
  -3   9   3   12.13    1.04
   3 -10  -3  387.73    5.08
   3  10  -3  195.00    3.23
   3 -10   3  272.85   11.40
   3 -10   3  204.22    3.91
   3  10   3  157.10    3.66
   3  10   3  253.83    4.28
  -3  10  -3  183.00    3.50
  -3  10  -3  170.25    3.63
  -3 -10   3  258.84    6.16
  -3  10   3  175.71    6.59
  -3  10   3  132.37    3.34
  -3  10   3  224.97    3.68
   3 -11  -3  151.05    3.42
   3  11  -3   64.67    2.03
   3 -11   3   84.18    9.45
   3 -11   3   44.01    2.03
   3  11   3   79.82    2.60
  -3  11  -3   46.08    1.95
  -3  11  -3   47.49    2.10
  -3 -11   3   91.46    4.37
  -3  11   3   75.13    5.11
  -3  11   3   40.93    2.25
  -3  11   3   80.01    2.38
   3 -12  -3  133.24    3.39
   3  12  -3   79.74    2.36
   3 -12   3  145.99   11.00
   3 -12   3   59.65    2.38
   3  12   3   87.79    3.02
   3  12   3  124.02    3.29
  -3  12  -3   72.15    2.45
  -3  12  -3   71.59    2.60
  -3 -12   3  123.23    5.08
  -3  12   3   79.81    5.55
  -3  12   3   50.83    2.27
  -3  12   3  109.60    2.90
   3 -13  -3  198.81    4.24
   3  13  -3   86.89    2.58
   3 -13   3  164.44   11.81
   3 -13   3   94.23    3.03
   3  13   3  110.67    3.48
   3  13   3  127.36    3.47
  -3  13  -3   82.08    2.71
  -3  13  -3   81.02    2.85
  -3 -13   3  164.42    6.09
  -3  13   3  111.16    6.67
  -3  13   3   72.82    2.75
  -3  13   3  133.48    3.34
   3 -14  -3   36.58    2.20
   3  14  -3   19.42    1.48
   3 -14   3   34.59    8.08
   3 -14   3   33.50    2.03
   3  14   3   25.99    2.05
   3  14   3   30.51    1.98
  -3 -14  -3   23.89    1.84
  -3  14  -3   20.37    1.59
  -3  14  -3   21.25    1.72
  -3 -14   3   35.77    4.13
  -3  14   3   25.87    4.60
  -3  14   3   13.12    1.49
  -3  14   3   30.74    1.85
   3 -15  -3   72.06    2.96
   3  15  -3   46.40    2.16
   3 -15   3   76.42   10.16
   3  15   3   46.36    2.61
  -3  15  -3   38.47    2.13
  -3  15  -3   42.09    2.32
  -3 -15   3   73.91    5.40
  -3 -15   3   66.88    2.59
  -3  15   3   45.83    5.70
  -3  15   3   27.98    1.96
  -3  15   3   58.84    2.53
   3  16  -3    1.69    0.80
   3 -16   3   -7.89    8.28
   3 -16   3    2.97    1.20
   3  16   3    1.87    1.08
   3  16   3    3.06    1.05
  -3 -16  -3    1.21    0.81
  -3  16  -3    2.34    0.95
  -3  16  -3    1.06    0.79
  -3 -16   3    3.51    2.76
  -3 -16   3    2.58    0.96
  -3  16   3    3.81    3.81
  -3  16   3    2.59    0.93
   3 -17  -3   52.27    2.85
   3 -17  -3   19.78    2.45
   3  17  -3   29.76    1.99
   3 -17   3   29.18   10.71
   3 -17   3   42.59    2.87
   3  17   3   35.87    2.60
   3  17   3   51.40    2.75
  -3 -17  -3   33.03    2.47
  -3 -17  -3   24.13    2.02
  -3  17  -3   34.25    2.14
  -3  17  -3   26.55    2.10
  -3 -17   3   36.50    4.98
  -3 -17   3   42.15    2.30
  -3  17   3   35.24    6.10
  -3  17   3   21.26    1.91
  -3  17   3   48.42    2.53
   3 -18  -3    0.56    1.01
   3 -18  -3    0.87    1.16
   3  18  -3    0.37    0.77
   3 -18   3    0.81    9.45
   3 -18   3    0.24    1.00
   3  18   3    2.27    1.23
   3  18   3    0.44    0.93
  -3 -18  -3    0.74    1.11
  -3 -18  -3    0.14    0.85
  -3  18  -3   -0.01    0.83
  -3  18  -3    0.81    0.81
  -3 -18   3   -3.06    2.91
  -3 -18   3    1.33    0.92
  -3  18   3  -10.77    6.66
  -3  18   3    0.51    0.81
  -3  18   3    0.81    0.87
   3 -19  -3   34.18    2.63
   3 -19  -3   13.72    2.05
   3  19  -3   10.96    1.51
   3  19  -3   13.18    1.68
   3 -19   3  -11.44   12.13
   3 -19   3   18.77    2.38
   3  19   3   10.57    1.87
   3  19   3   19.03    2.11
  -3 -19  -3   13.01    1.86
  -3 -19  -3   10.22    1.59
  -3  19  -3   14.64    1.75
  -3  19  -3   10.76    1.64
  -3 -19   3   14.57    1.76
  -3  19   3   18.63    6.03
  -3  19   3    9.54    1.57
  -3  19   3   17.57    1.91
   3 -20  -3   71.19    3.53
   3 -20  -3   28.98    2.60
   3  20  -3   44.08    2.57
   3  20  -3   33.45    2.32
   3 -20   3   42.13    3.39
   3  20   3   31.77    2.75
   3  20   3   45.48    2.86
  -3 -20  -3   34.90    2.49
  -3  20  -3   38.36    2.34
  -3  20  -3   28.87    2.40
  -3 -20   3   40.80    2.82
  -3  20   3   48.51    7.70
  -3  20   3   24.90    2.21
  -3  20   3   34.82    2.47
   3 -21  -3  129.75    4.63
   3 -21  -3   47.19    3.55
   3  21  -3   88.70    3.57
   3  21  -3   56.24    2.93
   3 -21   3   80.70    3.99
   3  21   3   74.73    4.01
   3  21   3  123.83    4.47
  -3 -21  -3   55.88    3.04
  -3  21  -3   70.23    2.95
  -3  21  -3   45.83    2.91
  -3 -21   3   79.41    3.83
  -3 -21   3   78.88    3.28
  -3  21   3   74.38    9.44
  -3  21   3   54.19    3.01
  -3  21   3   82.08    3.60
   3 -22  -3    1.02    1.13
   3  22  -3    1.84    0.97
   3  22  -3    2.03    1.02
   3 -22   3    1.13    1.17
   3  22   3    2.36    1.31
   3  22   3    0.94    1.09
  -3 -22  -3    2.13    1.02
  -3  22  -3    0.48    0.87
  -3  22  -3    0.48    1.39
  -3 -22   3    1.38    1.17
  -3 -22   3    1.29    0.96
  -3  22   3   -9.88    7.54
  -3  22   3    0.55    0.90
  -3  22   3    1.46    1.06
   3 -23  -3   67.24    3.61
   3 -23  -3   44.84    3.07
   3  23  -3   50.86    2.92
   3  23  -3   42.34    2.71
   3 -23   3   46.12    3.17
   3  23   3   53.49    3.30
   3  23   3   62.17    3.44
  -3 -23  -3   35.99    2.58
  -3  23  -3   44.86    2.50
  -3  23  -3   36.80    2.80
  -3 -23   3   53.23    3.28
  -3 -23   3   54.92    2.81
  -3  23   3   59.94   12.01
  -3  23   3   42.36    2.72
  -3  23   3   52.78    3.16
   3 -24  -3    4.54    1.41
   3 -24  -3    1.31    1.08
   3  24  -3    2.58    1.12
   3  24  -3    1.55    0.99
   3 -24   3    1.37    1.18
   3  24   3    1.91    1.25
   3  24   3    2.97    1.33
  -3 -24  -3    2.26    1.16
  -3  24  -3    2.54    1.19
  -3 -24   3    1.83    1.22
  -3 -24   3    1.86    0.94
  -3  24   3   13.17   10.06
  -3  24   3    0.64    0.89
   3 -25  -3    6.33    1.57
   3  25  -3    8.55    2.72
   3 -25   3    9.82    2.71
   3  25   3    6.28    1.55
  -3  25  -3    6.64    1.74
  -3 -25   3    5.65    2.25
  -3 -25   3    6.31    1.55
  -3  25   3   -8.47   11.66
  -3  25   3    7.02    1.43
   3 -26  -3   20.39    2.24
   3 -26   3   26.90    2.53
   3  26   3   22.17    2.39
   3  26   3   34.74    3.49
  -3 -26  -3   21.06    2.04
  -3 -26   3   23.91    2.34
  -3 -26   3   21.32    1.88
  -3  26   3   23.07    2.11
   3 -27  -3    8.76    1.67
   3 -27   3    8.32    1.66
   3  27   3    8.13    2.33
  -3 -27  -3    5.34    1.26
  -3 -27   3    9.84    1.62
  -3 -27   3    7.76    1.33
  -3  27   3    6.86    1.40
   3 -28  -3   16.14    1.96
   3  28  -3   30.80    2.62
   3 -28   3   26.33    2.34
   3  28   3   25.63    2.35
  -3 -28  -3   19.90    1.87
  -3 -28   3   18.14    1.94
  -3 -28   3   24.12    1.81
  -3  28   3   21.10    1.90
   3 -29  -3   18.73    2.00
   3  29  -3   22.92    2.26
   3 -29   3   23.40    2.14
   3  29   3   17.85    2.04
  -3 -29  -3   18.26    1.72
  -3 -29   3   21.62    1.95
  -3 -29   3   18.98    1.56
  -3  29   3   18.39    1.71
   3 -30  -3   11.21    1.56
   3  30  -3   18.12    2.04
   3 -30   3   18.29    1.89
   3  30   3   14.57    1.77
  -3 -30  -3   16.72    2.40
  -3 -30   3   16.81    1.59
  -3 -30   3   14.33    1.29
  -3  30   3   13.14    1.44
   3 -31  -3   22.20    1.81
   3  31  -3   30.46    2.77
   3 -31   3   22.93    1.89
   3  31   3   17.19    2.60
  -3 -31  -3   20.74    1.54
  -3 -31   3   25.71    1.59
  -3 -31   3   25.19    1.31
  -3  31   3   21.30    1.75
   3 -32  -3    0.60    0.67
   3  32  -3    1.94    0.89
   3 -32   3    0.16    0.70
   3  32   3    1.55    0.79
  -3 -32  -3    1.24    0.58
  -3 -32   3    0.86    0.37
   3   0  -4  470.69    4.29
   3   0   4  504.56   14.59
  -3   0  -4  564.29    5.12
  -3   0  -4  515.36    5.36
   3  -1  -4   13.01    0.90
   3  -1  -4   14.32    0.97
   3   1  -4   13.61    0.87
   3   1  -4   12.88    0.88
   3   1   4   12.83    5.42
  -3  -1  -4   14.62    1.08
  -3  -1  -4   12.13    1.08
  -3   1  -4   13.71    1.06
  -3   1  -4   10.60    1.05
  -3   1   4   20.12    2.74
   3  -2  -4    3.26    0.58
   3  -2  -4    2.44    0.63
   3   2  -4    2.16    0.48
   3   2  -4    1.59    0.49
   3  -2   4    6.51    4.92
   3   2   4   -6.14    5.40
  -3  -2  -4    1.92    0.60
  -3  -2  -4    0.85    0.56
  -3   2  -4    1.97    0.59
  -3   2  -4    2.38    0.68
  -3   2   4    0.71    2.44
   3  -3   4  678.40   14.03
   3   3   4  613.82   13.39
  -3  -3  -4  789.14    5.98
  -3  -3  -4  762.95    6.54
  -3   3  -4  567.90    5.38
  -3   3  -4  570.58    5.84
  -3  -3   4  916.71   10.37
  -3   3   4  956.68   12.07
   3  -4  -4  326.34    3.87
   3   4  -4  357.04    3.59
   3   4  -4  271.06    3.31
   3  -4   4  416.29   11.30
   3   4   4  257.32   11.43
  -3  -4  -4  475.13    4.69
  -3  -4  -4  421.35    4.92
  -3   4  -4  278.65    3.89
  -3   4  -4  196.90    3.54
  -3  -4   4  469.30    7.25
  -3   4   4  440.35    9.15
  -3   4   4  313.81    3.09
   3  -5  -4  150.43    2.80
   3   5  -4  123.45    2.22
   3  -5   4  163.30    9.41
   3   5   4  125.67    9.39
  -3  -5  -4  169.89    3.07
  -3  -5  -4  151.16    3.05
  -3   5  -4  117.16    3.78
  -3   5  -4  103.96    2.68
  -3  -5   4  174.07    6.57
  -3   5   4  175.07    7.55
  -3   5   4  100.59    4.98
  -3   5   4  121.70    2.15
   3  -6  -4  152.07    2.92
   3   6  -4  117.68    2.25
   3   6  -4  104.98    2.21
   3  -6   4  187.00    9.68
   3   6   4   91.98   11.03
  -3   6  -4   90.06    2.41
  -3   6  -4   77.00    3.19
  -3  -6   4  159.24    4.52
  -3   6   4  157.88    7.96
  -3   6   4   94.47    4.43
  -3   6   4   87.29    2.74
  -3   6   4  135.86    2.43
   3  -7  -4  202.56    3.50
   3   7  -4  173.95    2.82
   3   7  -4  153.30    2.75
   3  -7   4  255.28   10.92
   3   7   4  134.91   12.30
   3   7   4  200.62    3.83
  -3   7  -4  150.14    3.14
  -3   7  -4  137.98    3.22
  -3  -7   4  249.35    5.67
  -3   7   4  264.83   10.17
  -3   7   4  126.17    5.37
  -3   7   4  117.38    3.20
  -3   7   4  153.74    2.75
   3  -8  -4    2.79    0.78
   3   8  -4    1.17    0.53
   3   8  -4    0.59    0.49
   3  -8   4   18.15    5.77
   3   8   4    1.10    0.67
  -3   8  -4    1.77    0.67
  -3   8  -4    1.51    0.69
  -3  -8   4    6.11    1.80
  -3   8   4   -4.80    7.60
  -3   8   4    0.94    1.99
  -3   8   4    2.61    1.10
  -3   8   4    2.49    0.63
   3   9  -4  523.59    5.43
   3   9   4  458.79    6.14
   3   9   4  757.51    7.74
  -3   9  -4  476.80    5.84
  -3   9  -4  551.29    6.68
  -3  -9   4  752.20   10.30
  -3   9   4  474.01   10.27
  -3   9   4  405.83    6.01
  -3   9   4  607.68    6.00
   3 -10  -4  433.83    5.72
   3  10  -4  256.98    3.91
   3  10  -4  225.86    3.76
   3 -10   4  484.67   13.92
   3  10   4  169.77    5.01
   3  10   4  303.37    5.09
  -3  10  -4  208.46    4.03
  -3  10  -4  283.91    4.97
  -3 -10   4  337.90    7.51
  -3  10   4  256.28    8.17
  -3  10   4  192.99    4.29
  -3  10   4  431.57    5.33
   3 -11   4 1560.64   24.20
   3  11   4  917.68    9.22
  -3  11  -4  820.39    8.16
  -3 -11   4 1357.50   14.97
  -3  11   4  657.20   13.05
  -3  11   4  710.07    8.26
  -3  11   4 1387.29    9.96
   3 -12  -4   18.53    1.74
   3  12  -4    5.14    0.90
   3  12  -4    5.08    0.90
   3 -12   4   10.19    6.82
   3  12   4    4.91    1.10
   3  12   4    6.76    1.20
  -3 -12  -4    4.11    1.02
  -3  12  -4    6.57    1.09
  -3  12  -4    7.56    1.17
  -3 -12   4    5.86    2.44
  -3  12   4    5.70    3.28
  -3  12   4    5.06    1.09
   3 -13  -4  640.88    7.80
   3  13  -4  346.83    5.17
   3  13  -4  464.10    6.07
   3 -13   4  756.88   18.87
   3  13   4  339.48    6.04
   3  13   4  554.15    7.49
  -3 -13  -4  291.31    5.70
  -3  13  -4  348.40    5.74
  -3  13  -4  341.59    5.98
  -3 -13   4  624.09   11.39
  -3  13   4  425.23   11.87
  -3  13   4  326.23    5.98
  -3  13   4  700.32    7.72
   3 -14  -4   43.81    2.78
   3  14  -4   31.23    1.84
   3  14  -4   29.48    1.80
   3 -14   4   59.60    9.27
   3 -14   4   51.78    2.98
   3  14   4   30.77    2.23
   3  14   4   43.73    2.41
  -3 -14  -4   27.69    2.02
  -3  14  -4   30.13    2.20
  -3  14  -4   31.51    2.10
  -3 -14   4   62.27    4.87
  -3 -14   4   44.52    2.20
  -3  14   4   32.08    4.94
  -3  14   4   22.17    1.97
  -3  14   4   45.71    2.25
   3 -15  -4  214.44    4.98
   3  15  -4  115.34    3.33
   3  15  -4   64.78    2.61
   3 -15   4  167.64   18.68
   3 -15   4  117.47    6.67
   3  15   4   91.17    3.52
   3  15   4  114.89    3.81
  -3 -15  -4   94.63    3.50
  -3  15  -4   84.60    3.18
  -3  15  -4   79.60    3.24
  -3 -15   4  156.59    7.03
  -3 -15   4  137.23    3.68
  -3  15   4  122.40    8.64
  -3  15   4   73.90    3.12
  -3  15   4  127.32    3.68
   3 -16  -4  182.97    4.80
   3  16  -4   84.29    3.01
   3  16  -4   48.82    2.41
   3 -16   4  123.49   15.23
   3 -16   4  122.81    4.45
   3  16   4   71.63    3.28
   3  16   4  107.25    3.81
  -3 -16  -4   72.83    3.18
  -3  16  -4   57.53    2.93
  -3  16  -4   79.07    3.31
  -3 -16   4  125.55    3.62
  -3  16   4  105.97    8.74
  -3  16   4   68.78    3.09
  -3  16   4  100.48    3.83
   3 -17  -4  224.79    5.46
   3  17  -4  108.56    3.51
   3  17  -4   58.80    2.69
   3 -17   4   94.17   11.77
   3 -17   4  117.96    4.46
   3  17   4   91.75    3.77
   3  17   4  118.83    4.12
  -3 -17  -4   69.41    3.19
  -3  17  -4   84.15    3.49
  -3 -17   4  141.14    7.58
  -3 -17   4  128.55    3.76
  -3  17   4   75.22    3.31
  -3  17   4  123.22    3.92
   3 -18  -4  263.11    6.05
   3 -18  -4   71.54    3.65
   3  18  -4  145.41    4.17
   3  18  -4  103.68    3.60
   3 -18   4  197.91   19.28
   3 -18   4  152.25    5.10
   3  18   4  136.77    4.60
   3  18   4  189.58    5.22
  -3 -18  -4   89.66    3.65
  -3  18  -4   95.85    3.81
  -3 -18   4  158.07    8.13
  -3 -18   4  161.90    4.29
  -3  18   4  118.94   10.31
  -3  18   4   85.71    3.57
  -3  18   4  150.77    4.87
   3 -19  -4  447.97    8.03
   3 -19  -4  180.34    5.51
   3  19  -4  211.61    5.14
   3  19  -4  203.64    5.07
   3 -19   4  245.31   19.10
   3 -19   4  259.51   10.43
   3  19   4  183.56    5.34
   3  19   4  266.13    6.28
  -3 -19  -4  158.00    4.81
  -3  19  -4  170.50    5.12
  -3 -19   4  258.40    9.90
  -3 -19   4  222.01    7.12
  -3  19   4  190.96   12.11
  -3  19   4  153.07    4.72
  -3  19   4  224.81    5.52
   3 -20  -4   51.57    3.20
   3  20  -4   27.33    2.19
   3  20  -4   22.31    2.03
   3 -20   4   40.36    3.07
   3  20   4   21.32    2.38
   3  20   4   34.66    2.67
  -3 -20  -4   23.14    2.16
  -3  20  -4   18.01    2.04
  -3 -20   4   30.40    2.23
  -3  20   4    5.33    6.55
  -3  20   4   18.11    2.04
  -3  20   4   25.49    2.21
   3 -21  -4   14.05    2.10
   3  21  -4   16.05    1.88
   3  21  -4   19.39    1.95
   3 -21   4   22.76    2.59
   3  21   4   22.55    2.42
   3  21   4   26.58    2.49
  -3 -21  -4   15.02    1.88
  -3  21  -4   10.96    2.14
  -3 -21   4   23.04    2.05
  -3  21   4   23.31    7.71
  -3  21   4   13.63    1.95
  -3  21   4   24.80    2.25
   3 -22  -4   31.93    2.77
   3 -22  -4   14.66    2.11
   3  22  -4   19.85    2.05
   3  22  -4   18.95    1.95
   3 -22   4   25.66    2.61
   3  22   4   24.38    2.49
   3  22   4   36.83    2.79
  -3 -22  -4   16.98    1.96
  -3  22  -4   20.18    2.25
  -3 -22   4   28.95    2.65
  -3 -22   4   24.50    2.07
  -3  22   4   17.53    8.27
  -3  22   4   15.24    1.97
   3 -23  -4  265.43    6.83
   3 -23  -4  160.68    5.28
   3  23  -4  182.91    5.25
   3  23  -4  147.93    4.71
   3 -23   4  245.99    6.57
   3  23   4  173.91    5.42
   3  23   4  235.58    6.35
  -3 -23  -4  131.05    4.53
  -3  23  -4  117.12    4.61
  -3 -23   4  215.68    6.01
  -3 -23   4  189.36    4.80
  -3  23   4  162.44   16.34
  -3  23   4  137.09    4.58
   3 -24  -4   66.04    4.40
   3  24  -4   82.96    4.11
   3  24  -4   67.81    4.17
   3 -24   4  104.03    6.83
   3  24   4   75.60    3.73
   3  24   4  120.32    4.91
  -3 -24  -4   61.20    3.32
  -3 -24   4  106.59    5.56
  -3  24   4   53.49   11.12
  -3  24   4   71.52    3.42
   3 -25  -4    4.50    1.39
   3  25  -4    5.66    1.51
   3  25  -4    3.72    1.24
   3 -25   4    6.22    1.57
   3  25   4    4.37    1.41
   3  25   4    5.49    1.44
  -3 -25  -4    4.07    1.23
  -3 -25   4    6.12    1.59
  -3 -25   4    6.89    1.32
  -3  25   4   -8.17   11.48
  -3  25   4    4.49    1.29
   3 -26  -4   21.07    2.20
   3 -26   4   34.08    2.70
   3  26   4   21.90    2.27
  -3 -26  -4   21.95    2.05
  -3 -26   4   27.80    2.43
  -3 -26   4   29.27    2.01
  -3  26   4   31.85   19.55
  -3  26   4   21.58    2.24
   3 -27  -4    0.20    0.89
   3 -27   4    0.75    1.01
   3  27   4    1.78    1.12
  -3 -27  -4    0.30    0.73
  -3 -27   4    2.03    1.15
  -3 -27   4    1.84    0.83
  -3  27   4    0.27    0.77
   3 -28  -4   24.79    2.36
   3 -28   4   42.36    2.69
   3  28   4   33.75    2.48
  -3 -28  -4   27.65    2.04
  -3 -28   4   35.53    2.39
  -3 -28   4   30.30    1.80
  -3  28   4   27.46    2.03
   3 -29  -4    9.82    1.49
   3  29  -4   14.81    1.93
   3 -29   4   13.02    1.84
   3  29   4   10.06    1.58
  -3 -29  -4    8.84    1.27
  -3 -29   4   15.74    1.73
  -3 -29   4   11.63    1.23
  -3  29   4   11.19    1.93
   3 -30  -4   15.66    1.63
   3  30  -4   22.24    2.02
   3 -30   4   17.41    1.74
   3  30   4   16.25    1.75
  -3 -30  -4   14.91    1.42
  -3 -30   4   21.28    1.68
  -3 -30   4   15.24    1.12
  -3  30   4   15.56    1.45
   3 -31  -4    0.18    0.62
   3  31  -4    0.98    0.85
   3 -31   4    0.83    0.75
   3  31   4    0.78    0.74
  -3 -31  -4   -0.16    0.50
  -3 -31   4   -0.35    0.63
  -3 -31   4    0.02    0.35
   3   0  -5    0.20    0.47
   3   0  -5    0.32    0.49
   3   0   5    3.47    5.73
  -3   0  -5    0.24    0.58
  -3   0   5   -0.72    1.52
   3  -1  -5    0.97    0.53
   3  -1  -5    0.91    0.54
   3   1  -5    1.26    0.54
   3   1  -5    1.68    0.58
   3  -1   5   -6.74    5.55
   3   1   5   -3.76    5.95
  -3  -1  -5    0.89    0.64
  -3  -1  -5    1.08    0.66
  -3   1  -5    1.03    0.64
  -3   1  -5    0.98    0.62
  -3  -1   5    0.94    1.54
  -3   1   5    1.08    1.60
   3  -2  -5   61.49    1.93
   3  -2  -5   70.58    2.13
   3   2  -5   76.38    2.02
   3   2  -5   72.73    2.03
   3  -2   5   64.46    7.21
   3   2   5   73.17    7.78
  -3  -2  -5   78.73    2.33
  -3  -2  -5   74.93    2.85
  -3   2  -5   65.28    2.17
  -3   2  -5   70.93    2.40
  -3  -2   5   69.74    3.71
  -3   2   5   91.86    6.15
  -3   2   5   57.64    3.68
  -3   2   5   54.30    2.67
   3  -3  -5  234.34    3.66
   3  -3  -5  236.63    3.81
   3   3  -5  232.69    3.41
   3   3  -5  273.20    3.82
   3  -3   5  321.44   11.94
   3   3   5  209.81   11.77
  -3  -3  -5  307.92    4.37
  -3  -3  -5  269.74    4.47
  -3   3  -5  218.41    3.83
  -3   3  -5  236.74    4.25
  -3  -3   5  317.97    6.70
  -3   3   5  307.79    9.33
  -3   3   5  213.25    6.24
  -3   3   5  214.29    4.49
  -3   3   5  228.28    2.84
   3  -4  -5  173.19    3.26
   3  -4  -5  169.44    3.33
   3   4  -5  163.07    2.91
   3   4  -5  162.46    3.00
   3  -4   5  167.98   10.26
   3   4   5  168.75   11.85
  -3  -4  -5  197.41    3.55
  -3  -4  -5  128.79    3.15
  -3   4  -5  132.73    3.07
  -3   4  -5  113.64    3.05
  -3  -4   5  223.58    5.79
  -3   4   5  267.42    9.68
  -3   4   5  145.36    5.45
  -3   4   5  128.93    3.47
  -3   4   5  139.29    2.40
   3  -5  -5   53.79    2.01
   3   5  -5   57.93    1.85
   3   5  -5   47.97    1.74
   3  -5   5   52.02    7.59
   3   5   5   42.15    8.20
  -3  -5  -5   83.42    2.42
  -3  -5  -5   66.07    2.35
  -3   5  -5   43.22    1.93
  -3   5  -5   58.16    2.30
  -3  -5   5   83.57    4.03
  -3   5   5  108.49    9.28
  -3   5   5   56.94    4.14
  -3   5   5   44.98    2.20
  -3   5   5   68.71    1.84
   3  -6  -5   19.54    1.43
   3   6  -5   14.41    1.11
   3   6  -5   14.61    1.15
   3  -6   5    6.27    6.19
   3   6   5   15.31    8.20
  -3  -6  -5   21.42    1.44
  -3   6  -5   12.71    1.30
  -3   6  -5   14.63    1.42
  -3  -6   5   20.48    2.60
  -3   6   5   17.84    6.71
  -3   6   5   10.67    2.57
  -3   6   5   10.83    1.35
  -3   6   5   15.02    1.07
   3  -7  -5    3.02    0.83
   3   7  -5    2.01    0.62
   3   7  -5    1.68    0.61
   3  -7   5    8.37    5.39
   3   7   5   -3.44    8.50
   3   7   5    2.33    0.80
   3   7   5    3.12    0.90
  -3  -7  -5    3.61    0.99
  -3   7  -5    0.99    0.68
  -3   7  -5    2.44    0.81
  -3  -7   5    2.29    1.95
  -3   7   5    4.52    2.34
  -3   7   5    1.03    0.70
  -3   7   5    2.97    0.68
   3  -8  -5  359.63    5.25
   3   8  -5  234.59    3.83
   3   8  -5  210.30    3.72
   3  -8   5  341.83   13.34
   3   8   5  303.14    5.27
  -3   8  -5  203.18    4.11
  -3   8  -5  189.32    4.21
  -3  -8   5  380.46    7.98
  -3   8   5  184.83    7.07
  -3   8   5  177.64    4.26
  -3   8   5  322.75    4.49
   3  -9  -5   89.91    2.87
   3   9  -5   52.14    1.99
   3   9  -5   41.47    1.84
   3  -9   5   69.59    7.98
   3   9   5   37.40    2.10
   3   9   5   59.72    2.57
  -3   9  -5   39.83    2.07
  -3   9  -5   44.26    2.25
  -3  -9   5   60.75    4.24
  -3   9   5   44.54    4.58
  -3   9   5   35.76    2.16
  -3   9   5   58.09    2.12
   3 -10  -5    5.51    1.08
   3  10  -5    1.86    0.70
   3  10  -5    2.10    0.71
   3 -10   5   12.25    6.93
   3  10   5    2.34    0.90
   3  10   5    3.45    0.97
  -3 -10  -5    2.08    0.81
  -3  10  -5    4.93    1.26
  -3  10  -5    2.45    0.86
  -3  10  -5    1.81    0.78
  -3 -10   5    4.36    2.38
  -3  10   5    4.23    2.85
  -3  10   5    1.77    0.87
  -3  10   5    2.76    0.81
   3 -11  -5   73.54    2.86
   3  11  -5   36.76    1.85
   3  11  -5   34.47    1.84
   3 -11   5   66.98    8.64
   3  11   5   33.57    2.16
   3  11   5   48.14    2.49
  -3 -11  -5   27.54    2.04
  -3  11  -5   34.42    2.05
  -3  11  -5   37.65    2.21
  -3 -11   5   49.12    4.41
  -3  11   5   41.87    4.94
  -3  11   5   24.76    1.94
   3  12  -5    1.33    0.70
   3  12  -5    1.03    0.68
   3 -12   5    3.45    7.94
   3 -12   5    1.29    1.04
   3  12   5    0.72    0.88
   3  12   5    1.48    0.93
  -3 -12  -5    0.49    0.76
  -3  12  -5    1.50    0.98
  -3  12  -5    0.31    0.72
  -3 -12   5    1.96    2.44
  -3 -12   5    1.49    0.81
  -3  12   5   -1.88    3.15
  -3  12   5    1.92    0.84
   3 -13  -5    0.75    0.94
   3  13  -5   -0.04    0.60
   3  13  -5    0.49    0.63
   3 -13   5    0.21    1.25
   3  13   5   -0.46    0.90
   3  13   5    0.31    0.83
  -3 -13  -5    0.06    0.63
  -3  13  -5   -0.31    0.73
  -3  13  -5   -0.25    0.71
  -3 -13   5   -0.78    2.45
  -3 -13   5    0.21    1.00
  -3  13   5   -0.64    3.55
  -3  13   5    0.66    0.76
  -3  13   5    0.04    0.73
   3 -14  -5   -0.10    0.90
   3  14  -5    0.60    0.70
   3  14  -5   -0.38    0.58
   3 -14   5    8.72    8.07
   3 -14   5   -0.25    0.90
   3  14   5    0.09    0.84
   3  14   5    0.35    0.89
  -3 -14  -5   -0.16    0.67
  -3  14  -5   -0.07    0.76
  -3  14  -5   -0.14    0.74
  -3 -14   5   -0.63    2.94
  -3 -14   5    0.02    0.73
  -3  14   5   -1.86    3.81
  -3  14   5    0.40    1.21
  -3  14   5   -0.32    0.77
  -3  14   5    0.13    0.77
   3 -15  -5   -0.39    0.93
   3  15  -5    0.35    0.69
   3  15  -5    0.63    0.71
   3 -15   5    5.43    9.38
   3 -15   5    0.70    0.94
   3  15   5    0.34    0.89
   3  15   5    0.85    0.99
  -3 -15  -5    0.90    0.80
  -3  15  -5    0.45    0.93
  -3  15  -5    1.04    0.87
  -3 -15   5    0.71    2.88
  -3 -15   5    0.30    0.78
  -3  15   5    1.82    1.16
  -3  15   5    0.04    0.79
  -3  15   5    0.40    0.80
   3 -16  -5   12.07    1.78
   3  16  -5    6.60    1.23
   3  16  -5    5.45    1.11
   3 -16   5   16.89   10.91
   3 -16   5    6.14    1.38
   3  16   5    6.38    1.48
[truncated: 425,939 more chars]
